# Supplementary material for: Therapeutic potential of five frequently prescribed herbs in obesity-associated Hashimoto’s thyroiditis: insights from efferocytosis regulation
Source: Front Med (Lausanne). 2025 May 19;12:1538867. doi: 10.3389/fmed.2025.1538867 (PMC12127338; doi:10.3389/fmed.2025.1538867)
Supplement: SUPPLEMENTARY TABLE S1 — Information for potential targets of five herbs and obesity-associated HT. [file Table_1.xlsx]

## Sheet: obesity-HT
LEP
MC4R
POMC
LEPR
PPARG
FTO
INS
PCSK1
GHRL
ADIPOQ
UCP3
ADRB3
UCP2
SIM1
AFF4
ENPP1
CAST
LOC101929710
MC3R
BDNF-AS
PHIP
RETN
PYY
UCP1
BDNF
NTRK2
CEP19
ADCY3
ADRB2
IL6
DYRK1B
AGRP
HSD11B1
GNAS
LPL
NR0B2
H19
APOB
PRMT7
KIDINS220
TNF
SH2B1
TRAPPC9
INSR
IGF1
VPS13B
LIPE
PDSS1
BBS10
CRP
RBP4
TUB
INPP5E
BBS1
LIPC
ALMS1
ABCC8
MKKS
BBS4
BBS2
NPY
PNLIP
APOE
CNR1
SERPINE1
APOA1
BBS7
PLIN1
LINC01672
CARTPT
BBS9
BBS5
TTC8
PPARGC1A
FFAR4
NUDC
GCG
BBS12
SMAD5-AS1
IRAK1BP1
IRS1
PNPLA2
MEG3
MT-CYB
NAMPT
LEPROT
AQP7
CDKAL1
BBIP1
DNM1L
NR3C1
SDCCAG8
ARL6
CEP290
SLC6A14
SHBG
GNB3
SLC17A5
GHRLOS
MAGEL2
POLG
HNF1A
DGAT1
CFAP418
CYP19A1
CCL2
GHR
PHF6
CCK
CENPO
GH1
LZTFL1
MTTP
MTHFR
SDC3
PPARA
PIK3CA
WDPCP
SLC2A4
MT-TP
KSR2
HNF4A
GCK
NPC1
COMT
TRIM32
GLDC
SCAPER
DNMT3A
KCNJ11
PNPLA3
PTEN
IFT27
ACACA
BRCA2
MKS1
PTPN1
LMNA
RAI1
RIC3
PPARGC1B
APOA5
MFN2
RARRES2
FABP2
ADIPOR1
CELA2A
GPD1
LPIN1
ACE
AKT2
IGFBP1
MYT1L
TP53
GPT
FASN
HNF1B
IRS2
REN
ABCA1
LOC105376020
SLC6A3
MIR143
POGZ
LDLR
SREBF1
CUL4B
MYH9
HCRT
PLA2G7
IGFBP3
INPPL1
SCN1A
WFS1
SOD1
KCNH2
COG2
HSD11B2
FBXO11
TCF7L2
G6PC1
DDHD2
SLC2A1
FABP4
PIK3R1
PDX1
CPT1A
XDH
MIR27B
IL1B
MIR122
HMOX1
NRXN1
CAV1
MAOA
CHKB-CPT1B
PPARD
H6PD
CDKN2A
PRL
LCAT
CP
CBS
C3
MAN1B1
ITLN1
CAPN10
EMC1
PCSK9
GLP1R
PDP1
GRIA4
DIXDC1
RSRC2
POLGARF
ALB
EIF2S3
SOD2-OT1
CAT
PNPLA6
SLC2A2
NEUROD1
CYP21A2
CASR
LIPA
PAX4
IL18
MT-RNR1
NOS3
ALPL
CERNA3
GGT1
RYR1
SCD
CYP17A1
CPE
ARG1
CPT2
HFE
CYP11B2
SERPINA12
ICAM1
SIRT1
CIDEC
SOCS3
PON1
MT-ND1
CTSD
HAMP
CETP
MRPS22
SNHG11
PTPN11
AKT1
TMEM67
MMP9
NR1H2
APLN
SLC2A9
COA3
MT-ATP6
DPP4
HADHA
PAX6
IGF2
GAD1
IAPP
GHSR
PCK2
LAS1L
MTRR
MTR
AHDC1
SLC16A1
TFAM
PRKAB1
TH
STAT3
CYP27B1
BRAF
MCHR1
SI
CFTR
HPRT1
MRAP2
BMP2
PCK1
DLK1
WT1
GNPDA2
HRAS
CEL
ADIPOR2
ACADVL
SDHB
LCT
IGF1R
SLC22A12
ADCY5
SERPINA1
IFT172
PCBD1
DHCR7
TGFB1
PRKAA2
SLC12A3
CHIT1
GYS1
KDM6A
FGFR2
SMS
ACADM
PINK1
PKLR
TMEM18
SUCLA2
G6PD
XYLT1
FH
IPW
GK
IFT74
EXT1
PRKAG2
FNDC5
AMPD1
ABCB7
ADA
NPC2
CLCNKB
PIGA
SLCO1B1
TAFAZZIN
FOLR1
BCKDK
ACAD8
TMEM70
DRD2
FDFT1
HDAC8
SLC10A7
CLN5
TPP1
INSIG2
DNAJC5
PPT1
GDF15
SLC3A1
GFPT1
KMT2D
CNNM2
PSAP
ASPA
SLC30A8
PTS
PRPS1
OCRL
ANGPTL4
SELENBP1
AGT
PNMT
APOC3
HERC2
UGT1A1
ATP6AP2
CLN3
CLN6
ALDH2
SAT1
SLC7A9
FXYD2
FARS2
CLDN19
LINC02605
MIR33A
ATP2A1
IDH2
EXT2
VDR
HADH
DNMT1
NT5E
MFSD8
PRKAR1A
STS
SLC25A20
MTHFD1
HSPD1
TCN2
NPY5R
CYP11B1
SLC22A5
MKRN3
ABCB4
ASAH1
IDH3B
ATP13A2
EGF
SLC46A1
CD36
BSCL2
CLN8
ZDHHC24
NAGLU
SST
IL10
YARS2
SLC19A3
MT-ND3
COQ4
F2
MT-TF
GLA
BRD4
APRT
FGF21
ETFDH
IER3IP1
ALDOB
BGLAP
IDS
GPHN
CTSF
CYP2R1
SLC7A7
COL2A1
PMM2
COX10
LARS2
DGUOK
ETFA
MT-ND2
RRM2B
GPX1
APOC2
CTSK
MT-TL1
HBEGF
ABHD5
ESR1
COX15
GOT1
TLR4
CLDN16
NSD1
SLC5A2
GUSB
HK1
MPV17
EPHX2
GYS2
RAB23
CYP11A1
ALDH5A1
PLA2G6
SERAC1
ACADS
IFNG
MANBA
ETFB
COQ9
COX4I1
SLC39A8
ABHD12
FUT2
BCAT2
MLYCD
SDHA
UMOD
STAR
FLNA
LAMP2
KCNJ10
HSD3B2
CANT1
HMGCL
DDC
SMPD1
GALNT2
PGR-AS1
SLC25A19
GOT2
ERBB2
ALDOA
AK1
COX5A
BSND
HTR2C
BCS1L
TRPM6
SLC5A1
SNRPN
BLVRA
AGPAT2
GBA1
TRAPPC11
NPPA
CFD
TUFM
SLC25A13
PDHX
DBT
COQ2
ACACB
MTOR
GAA
CCDC28B
PRKAA1
GBE1
NR3C2
SARS2
MOCS2
MOCOS
MOCS1
HOGA1
UQCC2
GLUL
FMO3
PYGM
GPD1L
NNT
MMUT
TMX2-CTNND1
MT-TM
MT-TS2
SGSH
CACNA1S
GM2A
MT-CO3
MYH3
PAH
NLRP3
DPYD
SLC25A4
AMPD3
TYMP
PLOD2
TREX1
MIR125A
DLAT
CTNNB1
PC
FBP1
CHKB
MAN2B1
FXN
GATM
G6PC3
CA5A
CREBBP
PIKFYVE
FIG4
PEX1
DARS1
NPAP1
TALDO1
SLC6A4
ATP5F1A
GPT2
PPM1K
NEGR1
MT-TV
NPY2R
LPIN2
ADAR
MTFMT
ASIP
ANO10
TMLHE
TIMP1
GALC
TLR2
KMT2A
FUT8
EPHX1
MT-ND4
RPGRIP1L
ACAT1
CYP27A1
ALDH6A1
PEPD
CAPN3
AMACR
NBAS
NDN
DNMT3B
XPNPEP3
GCH1
ACO2
HS6ST1
MT-TK
HJV
OPA1
MIR21
GMPPB
GNPTG
PSAT1
SLC39A14
FAAH
MFSD2A
IMPDH1
LRAT
AGK
TBXAS1
HPD
DDOST
NDUFA8
RARS2
HPS1
GLRX5
MTPAP
SLC35A1
EDEM3
FCSK
LCN2
HIBCH
SETX
MT-ND6
AUH
DNAJC19
NAGS
OPA3
COA5
SRD5A2
PIK3R2
ACAT2
BCKDHA
SCARB2
LBR
SRD5A3
PLCB4
SDHD
SACS
ABCG5
NDUFAF2
RPE65
POMGNT1
RDH12
DHDDS
PIGT
CERKL
HGSNAT
DGKE
PNPT1
ALG8
FTCD
FAH
MT-TG
SLC40A1
HIBADH
COX14
OTC
CCL5
ASS1
LAMA2
NAGA
ABCG8
WDR45
MT-ND5
LDLRAP1
MT-TQ
MT-TR
SAMHD1
STEAP4
CXCL8
CHST3
B3GALT6
NPHP1
LINC00237
MTCH2
GLUD1
POR
GARS1
AKR1D1
COG4
SLC19A2
SLCO1B3
SLC30A10
ALG14
FKRP
CRH
TKT
SLC18A2
IRX3
CLOCK
PEX2
MT-ATP8
MT-ND4L
MT-TH
MT-TN
MT-TS1
MT-TW
MT-TC
MT-TY
DYM
PYGL
BPNT2
NDUFS4
RPL10
ELOVL4
SPTLC1
DARS2
MVK
MT-CO2
HYAL1
NDUFS1
AMT
CLPB
PPA2
ADSL
PRODH
ALDH18A1
NFS1
FA2H
GBA2
PTF1A
C19orf12
COX16
MTRFR
AIFM1
MIR126
MAT1A
DBH
VEGFA
LDHA
TPI1
ABCB11
PRKAG3
LMBRD1
CPS1
TBC1D2B
USP8
MT-TI
CYP1B1
LTC4S
MICU1
SPG7
KCNQ1
AHI1
GDAP1
DHFR
PANK2
TCIRG1
B3GAT3
CHST14
CHSY1
PGM3
ARSL
B4GALT7
SLC35D1
ZMPSTE24
ACSL4
SLC6A8
MT-CO1
MT-TA
CTH
GLS
BPGM
VPS33B
FKTN
PHGDH
PTGIS
PTX3
DHODH
MTMR2
CHST6
SEC23B
PGM1
EOGT
TBX3
GCLC
AHCY
LDHB
SLC25A3
CAVIN1
NFKB1
NDUFS2
IDUA
PHKA1
CUBN
IGF2BP2
PFKM
DAO
CDH23
GHRH
SNORD116-1
MMAA
GNMT
TRIM37
GAS5
NDUFS3
BCKDHB
SUGCT
PIGC
RFT1
PLCG2
TRNT1
DNM2
STAT2
TYR
ALDH7A1
ARSA
ALDH3A2
GCDH
ISCU
KARS1
NDUFS7
XYLT2
ASL
POLR3A
AARS2
MTM1
POLR3B
SEPSECS
SLC6A19
TOP3A
ALOX12B
ATP8B1
BAAT
MARS2
PEX6
PNPLA8
DHTKD1
PIGN
CERS3
MFF
PEX11B
TMEM165
LYRM4
PEX12
NDUFAF5
PDHA1
NPPB
ADK
GYG1
FUT6
MT-TE
EBP
PCYT1A
EDN1
MTO1
PLCE1
MRPL44
ACAD9
CCND1
ITPA
ACOX1
PDHB
GRHPR
UQCRC2
LARS1
GFM1
LIAS
GMPS
ATAD3A
B3GALNT1
COG6
TRMT10C
MRPS28
HP
ABAT
GAMT
QDPR
ACY1
UROD
GNE
COQ8B
UROC1
TANGO2
HSD17B10
TIMM8A
GALT
HSD17B4
HSD17B3
SLC37A4
CNR2
HADHB
GFER
VARS2
FGF23
POMT1
SCO2
MINPP1
DCXR
NDUFV2
TK2
POLG2
MGME1
MMAB
LONP1
PEX7
RDH5
PHYH
PYCR1
AGPS
LARGE1
COQ6
DLD
MTNR1B
MIR7-3HG
AGXT
POMT2
ATP5MC3
PWAR1
PRDX1
UQCRB
PDE11A
PGK1
ABCD1
ATP7A
NDUFA1
RNASEH2A
HCCS
RNASEH2C
RNASEH2B
MIR223
ALDH1A3
GANAB
MCCC1
MCCC2
SC5D
SELP
SCLT1
SIM1-AS1
TNFRSF11B
IGFBP2
ADRB1
OFD1
CTSC
HEXA
HCFC1
TFR2
PPOX
MSMO1
PGAP3
LYST
NADK2
TRH
ARSB
NMNAT1
OAT
C1QBP
GALNT3
GNPAT
NSDHL
SUCLG1
DHCR24
ATP6V0A2
PEX14
PEX19
ARSG
NANS
ALG2
TTPA
ADAMTSL2
PLA2G5
FAM111A
VIPAS39
FDX2
MT-TD
ECHS1
MIRLET7C
VKORC1
KYNU
MDH2
PLCB1
AGA
AK2
NEU1
SLC25A12
UQCRFS1
CYB5R3
SLC25A1
TAT
CPOX
CYC1
GCSH
HLCS
LRPPRC
SLC33A1
AASS
MIPEP
MPC1
SLC35A2
SLC35C1
TRAK1
PIGL
SLC25A46
SLC52A2
TRMT5
BCO1
LIPT2
MT-TL2
GAD2
UBE3A
CC2D2A
SNORD15A
PDSS2
TERC
EP300
AHSG
MIF
SPR
CAD
GALNS
GLB1
PNP
ATP7B
FUCA1
PLCD1
SLC6A9
CTSA
ENO3
FECH
GABRG2
GALK1
GPI
HEXB
PCCA
ALAD
ATIC
B4GALT1
GLRA1
GSS
HMGCS2
HTRA2
OXCT1
PCCB
PHKG2
PIP5K1C
PLOD3
PNPO
SPTLC2
ST3GAL5
STT3A
TPMT
TYRP1
UMPS
AFG3L2
AGL
ALAS2
ALDH4A1
ALG1
ANTXR2
ATP6V1A
ATP6V1E1
BTD
CLPP
CYP7B1
DPYS
GNS
HMBS
LFNG
NDUFV1
NT5C3A
PLOD1
POFUT1
PSPH
SCO1
SCP2
ST3GAL3
SUOX
UPB1
ABCD3
ACADSB
ATP6AP1
CTNS
FDXR
IVD
MGAT2
MPI
NDUFA12
NDUFS8
PDK3
PEX5
RNASET2
TPK1
WARS2
ACOX2
APTX
COQ7
COQ8A
COX6B1
D2HGDH
DPAGT1
DPM1
GALE
HARS2
HGD
MCOLN1
MOGS
NDUFA13
NDUFB8
NDUFB9
NDUFS6
PGAM2
PHKA2
PHKB
PIK3R5
PMPCA
PMPCB
PRKCSH
PUS1
RNASEH1
SLC25A15
SLC52A3
STT3B
TECR
TRAP1
TREH
TSFM
ABCD4
ACSF3
CBLIF
COX6A1
CYP2U1
ETHE1
HAAO
HAGH
MECR
MMACHC
MPDU1
NARS2
NDUFA10
NDUFA6
NDUFA9
NDUFAF4
NDUFB10
NFU1
NGLY1
PGAP1
RPIA
SAR1B
SARDH
SLC39A4
SUCLG2
SUMF1
TARS2
TXN2
UROS
ALG3
ALG9
ATP5F1E
CISD2
CTDP1
EARS2
ELAC2
EPM2A
FAR1
GCLM
GLYCTK
GNPTAB
IARS2
MAGT1
MMADHC
MRPL3
MRPS16
NAXE
NDUFA4
NDUFAF1
PEX10
PEX3
PHKG1
POGLUT1
SIL1
SKIC2
SLC25A22
SSR4
SURF1
TRIT1
TUSC3
TWNK
UQCRQ
ABCD2
ALG6
COQ5
COX20
COX7B
DMGDH
DNA2
FLAD1
FOXRED1
GMPPA
GTPBP3
LIPT1
NDUFA2
NDUFB11
NDUFB3
OPLAH
PIGO
PPCS
RBCK1
SCYL1
SLC25A21
SLC25A32
SLC35A3
SSBP1
VPS33A
ACBD5
ALG11
AMN
B3GALNT2
CARS2
CHCHD10
COG5
COX8A
DDHD1
DNAJC12
DPM3
FBXL4
GATB
GFM2
ISCA2
L2HGDH
MCEE
NDUFAF3
NDUFC2
NHLRC1
NUBPL
PARS2
PEX13
PEX26
PIGM
PIGQ
PIGV
QRSL1
SKIC3
SLC6A20
TACO1
TIMM50
TMEM126A
ALG13
AP1S1
ATP5F1D
ATPAF2
B3GLCT
BOLA3
CD320
COA6
COG1
COG7
COG8
CYB561
DOLK
EPG5
FASTKD2
HSD3B7
ISCA1
LYRM7
MRPL12
MSTO1
NDUFA11
NUS1
PEX16
PTCD3
RTN4IP1
SFXN4
SLC52A1
TIMMDC1
TRMU
TTC19
ALG12
CRPPA
MRM2
MRPS2
MRPS25
MRPS7
NAXD
POMGNT2
RMND1
SLC25A26
SLC25A38
SLC25A42
TMEM126B
B4GAT1
CCDC115
DPM2
MICOS13
MRPS23
NSUN3
PIGP
PIGW
TIMM22
VPS16
COX6A2
GORAB
IBA57
MRPS34
NDUFAF6
POMK
RXYLT1
SDHAF1
STAC3
C1GALT1C1
COA7
GATC
MRPS14
PGAP2
TMEM199
ADCK5
PIGY
ALG10
UQCC3
C2orf69
COA8
NDUFAF8
PET117
PET100
CAPN5
GIPR
PRDM16
MIR155
TERT
ADRA2A
DYNC2H1
GAL
NFE2L2
GIP
PKHD1
ATRX
ARL13B
SELE
NR1H4
MIR215
MIR34A
MIR146B
PHF21A
IFT88
PIK3CG
GCKR
PLAT
FGFR1
MIR182
PPY
MYD88
NHLH2
KCNQ1OT1
MLXIPL
SPP1
KCTD15
FAIM2
HTR2A
SEC16B
AGTR1
SLC27A1
MIR181A2
MALAT1
OCA2
MMP2
IL1R1
VWF
HHEX
MC2R
CIDEA
TIMP2
IFT80
LINC-ROR
ESPL1
NAA50
SMARCA4
KIF7
MAF
LPA
TTR
IL6R
CEP164
MIR27A
CCR3
NCOA1
SMAD4
XBP1
SMO
ETV5
IL17A
FMR1
OXT
CLMP
PTH
VCAM1
SOD2
SOCS1
HDAC4
FGFR3
MEGF8
CA2
FBN1
NPHP4
THBD
WDR19
UBL5
APOA4
CFAP410
ADRA2B
FABP12
HIF1A
CEP120
TTC21B
DEAF1
MIR17
TNFRSF1B
IL1A
MSTN
XIST
EGFR
CGA
MIR221
SCNN1A
ENPP2
USP48
SPX
ANGPTL8
MIR29A
S100A9
IFT81
AGER
NCF1
MIR196A2
FAS
TBX15
IL1RN
ASTN2
TSC2
ESR2
NPHP3
TP53INP2
ARMC5
IQCB1
RET
OTOP1
ACP1
F5
CYP3A4
NTS
PVT1
MIR222
MIR146A
WDR11
DYNC2I1
SERPINA6
CTNNBL1
TRA-TGC7-1
PWRN1
TNFRSF1A
NMB
SFTA3
TBC1D4
ATP6V0D1-DT
CNTF
NUCB2
ITGAM
MEN1
MIR140
ACOT11
ESRRA
FLT1
JAK2
FST
MIR148A
FLCN
CPXCR1
BAIAP2L1
TMEM231
SCARB1
KLF11
IL4
CYP2E1
INVS
MIR19A
NIPBL
SRC
ARID1A
SRD5A1
SNHG14
MIR342
IFNA1
CDKN2B
STX1A
RTL1
TBX1
ATXN2
NEK8
MIR22
KRT7
THBS1
MIR145
GLI2
MYC
SYNE2
NFKBIA
AMH
PRKACA
AVP
MIR519D
BCDIN3D
SERPINC1
BCYRN1
LTA
PGR
PWARSN
TRIP12
EMSLR
TULP1
KISS1
SLC6A2
KCNJ5
NOS2
IL15
IFT140
CST3
TLCD3B
MIR142
CTSS
FOXO1
CUL3
IGF2R
PARK7
FAT1
FADS1
RXRA
TUG1
SELL
WNT5A
CYBA
EIF2AK3
TNFSF11
SEBOX
POC1B
ACVR2B
MPO
DRD4
LRP5
TF
ADM
MIR15A
CCL3
F7
NOTCH1
SMARCB1
ACTB
TRAF3IP1
HMGB1
CDKN1B
MIR96
NPHS2
CDKN3
CCNA2
PIK3CB
TFAP2B
NOTCH2
PREPL
KNG1
AR
IRF6
CDK4
PTGS2
TSC1
BAP1
MIR23A
MIR133A1
RPS6KB1
APC
CXCL10
SLC4A1
MIR320A
MIRLET7D
PDE4D
MIR132
GSTM1
PKD1
GRN
ADIRF
RMRP
APOA2
HGF
LIPF
GNRH1
CCL11
CD4
MIR29C
TCF20
TGFBR2
PPP1R3A
CEBPA
PLTP
FOXC2
STK11
HLA-DRB1
MIR214
SREBF2
GC
KRT20
LEFTY2
PCNT
CCKAR
AOC3
THADA
KRTCAP3
TNMD
BEST1
MIR125B1
TRE-TTC3-1
CS
INHBB
RORC
PTPRF
IFT43
MMP3
MIR107
POC5
SGK1
MIR18A
MAPK1
AQP2
AHR
MIR141
IDH1
SPG11
CRB2
ACE2
PCSK1N
CACNG2-DT
MIR181A1
CERS6
CD163
THOC2
OSBPL8
TOP2A
MSX1
APPL1
DIO2
ZPR1
ATM
PDK4
HK2
TFAP2A
SLC34A1
MIRLET7B
GSK3B
EDNRA
SERPINF1
SLC26A1
SLC4A4
CLU
MIR451A
BMAL1
B2M
TBX22
MIR133B
TLX1NB
APP
MLN
RBPJ
NF1
TAS2R38
CCT2
SAG
MIR378A
CD1D
SNORD115-1
MAPK8
MIR192
DAPK2
MIR26A1
AKT3
MIR183
RB1
MKRN3-AS1
ARNT2
MIR106B
MIR200B
CLPS
AIP
NR1H3
SFRP5
CALCA
CXCR4
CD5L
PDE6D
ZNF423
HSPA5
KRAS
WWOX
NKX2-2
IRX5
MAPK8IP1
USP9X
BRCA1
NRG1
MIR452
KLHL4
LONRF3
ZNF157
DCAF12L2
PIP
MITF
RAB6A
CPT1B
DYNC2I2
PTH1R
KATNIP
CDKN1C
CYP24A1
SETD2
AVPR2
DCC
PDE8B
BMP6
AZGP1
MSRA
CD40LG
PCAT1
OPRM1
MIR200A
PIK3C2A
ACADL
CTLA4
MIR150
FGF19
LINC01554
APOC1
JAZF1
IFT122
NEK1
CASP8
SORBS1
DDX59
PSMD12
HOTAIR
NRXN3
IL6-AS1
MYH10
CRHR1
GCGR
PDGFRA
TRIB3
GNAI2
KRT18
PKM
LYPLAL1
MIR33B
MIR185
MGAM
MECP2
ADNP
ZIC3
CFAP418-AS1
GATA4
WDR35
GTF2I
GJA5
PAX5
CNTNAP2
PON2
KCNA1
CLDN14
KIF14
SAA1
SPARC
PTCH1
LGALS3
APOM
CX3CR1
TMEM43
APOL1
ALPP
COL3A1
LIPG
NXNL1
ACTN4
HLA-DQB1
CYBB
RAB4B-EGLN2
FSHB
GAPDH
DIP2C
MAX
INS-IGF2
CCR5
TBL2
ANGPTL6
CLCN5
WRN
MIR181C
NPY1R
MIR98
GNA11
RHO
MIR148B
IL2RA
CDKN2B-AS1
SCG5
PKD2
NEUROG3
MACORIS
NODAL
NRAS
HMGCR
GRP
MIR26B
TLR3
GLI3
LINC00261
ZNF582
TLR1
ALMS1-IT1
FAS-AS1
SLC26A6
CPLANE1
ACP5
PHEX
CHGA
MAP3K8
BHMT
CDC123
MIR200C
LEPROTL1
ANGPT1
WNT4
USH2A
KCNJ2
BAMBI
IL2
STK38L
SNX3
CLUAP1
CALM3
CASC2
MEOX2
HYLS1
MIRLET7A1
ANGPTL3
PBX1
EVC2
SCNN1G
CKM
IL5
IRAK1
PAX8
CSPP1
ATG7
PRKCZ
SLC5A5
TSPAN8
MIR10B
FGF2
FCER1A
MIR206
MMP1
ABCB1
KIT
TG
DNAJC30
FOXA2
FOXM1
MAP2K1
EPAS1
PCSK2
DELEC1
BMP7
SHH
ABCA4
GLI1
ADAM17
F3
NLRP12
BCL2
ABCG1
SOX6
MIR34C
CD44
DGAT2
BPTF
SLC34A3
TCTN3
FAM20A
EVC
TMEM237
KIAA0586
CCNQ
RNU6-1
CYP7A1
WNK1
KCNJ1
WDR72
OGG1
RPGR
NDRG4
DNAH8
MIR95
KLK3
SLC27A4
PID1
NT5C2
BCHE
PRF1
HRH1
TTN
BAG3
PIK3C3
MACROD2
CMKLR1
SCG3
CRX
HMGA2
ACAN
CHI3L1
UNC13A
TNFRSF11A
MPRIP
IGFBP6
DNAH5
TET2
YAP1
BLK
SIRT3
SOX2
CCR2
IDO1
MIR31
DSP
NMU
NCOR2
MIR30E
TAFA4
GRIN1
RELA
MET
FADS2
IDE
DGKG
PKP2
RFX6
PROX1
SCNN1B
SLC12A1
NHERF1
ATP6V1B1
WNK4
CENPF
CEP41
KLHL3
DYNC2LI1
MAGED2
TCTN2
ARMC9
B9D2
C2CD3
DCDC2
GLIS2
TCTN1
ANKS6
CEP104
MAPKBP1
TMEM138
TMEM107
CEP83
TRAPPC3
B9D1
KIAA0753
TMEM216
ARL6IP6
TSPOAP1
LRRC45
SLX4IP
IQCC
CDKN2C
FGB
ATRN
SPEN
MIR103A1
NPR3
HDAC9
MIR210
IKBKB
SHC1
ZIC1
MIR124-1
CREB1
SSTR5
PLIN2
APCDD1
HNF1A-AS1
HTR6
SNORD44
FOXP3
RNASEL
SHANK3
PGM2L1
PCDH15
VHL
RETSAT
FGFR4
SLC10A2
IL33
ABCG2
HULC
MIR30A
PITRM1
SMARCE1
HESX1
[truncated: 4,711 more rows]

## Sheet: obesity-HT+HMM
obesity-HT	HMM		obesity-HT+HMM
LEP	PGR		PPARG
MC4R	NOS2		ADRB2
POMC	PTGS1		IL6
LEPR	AR		DYRK1B
PPARG	SCN5A		HSD11B1
FTO	PTGS2		TNF
INS	ESR2		INSR
PCSK1	DPP4		CRP
GHRL	HSP90AB1		CNR1
ADIPOQ	CDK2		SERPINE1
UCP3	CHEK1		SHBG
ADRB3	PRSS1		CYP19A1
UCP2	NCOA2		CCL2
SIM1	CALM		PPARA
AFF4	CHRM3		PIK3CA
ENPP1	CHRM1		SLC2A4
CAST	GABRA2		COMT
LOC101929710	GABRA3		PTEN
MC3R	CHRM2		ACACA
BDNF-AS	ADRA1B		PTPN1
PHIP	GABRA1		FABP2
RETN	GRIA2		ACE
PYY	GABRA6		TP53
UCP1	GABRA5		SLC6A3
BDNF	IGHG1		IGFBP3
NTRK2	ADH1B		KCNH2
CEP19	ADH1C		HSD11B2
ADCY3	LYZ		PIK3R1
ADRB2	RXRA		XDH
IL6	PDE3A		IL1B
DYRK1B	SLC6A2		HMOX1
AGRP	CYP		CAV1
HSD11B1	ESR1		MAOA
GNAS	PPARG		PPARD
LPL	PTPN1		CDKN2A
NR0B2	MAPK14		NOS3
H19	GSK3B		ALPL
APOB	PIK3CG		SCD
PRMT7	PRKACA		CYP17A1
KIDINS220	PIM1		ARG1
TNF	CCNA2		CYP11B2
SH2B1	PYGM		ICAM1
TRAPPC9	PPARD		SIRT1
INSR	AKR1B1		PON1
IGF1	NCOA1		CTSD
VPS13B	F7		PTPN11
LIPE	NOS3		AKT1
PDSS1	ACHE		MMP9
BBS10	MAOB		NR1H2
CRP	RELA		DPP4
RBP4	XDH		IGF2
TUB	NCF1		BRAF
INPP5E	OLR1		MCHR1
BBS1	ADRB1		CFTR
LIPC	HTR3A		IGF1R
ALMS1	ADRA2C		SLC22A12
ABCC8	ADRB2		DHCR7
MKKS	ADRA1D		TGFB1
BBS4	OPRM1		G6PD
BBS2	DRD1		FOLR1
NPY	KCNH2		DRD2
PNLIP	F10		FDFT1
APOE	CHRM5		HDAC8
CNR1	CHRM4		ALDH2
SERPINE1	OPRD1		VDR
APOA1	HTR2A		STS
BBS7	ADRA1A		CYP11B1
PLIN1	SLC6A3		EGF
LINC01672	SLC6A4		SLC46A1
CARTPT	RXRB		IL10
BBS9	KCNMA1		F2
BBS5	TOP2		ESR1
TTC8	CHRNA7		SLC5A2
PPARGC1A	KDR		EPHX2
FFAR4	MET		IFNG
NUDC	PKIA		HSD3B2
GCG	DPEP1		ERBB2
BBS12	JUN		HTR2C
SMAD5-AS1	IL4		SLC5A1
IRAK1BP1	SIRT1		MTOR
IRS1	ATP5F1B		PYGM
PNPLA2	MT-ND6		CA5A
MEG3	HSD3B2		SLC6A4
MT-CYB	HSD3B1		FAAH
NAMPT	IKBKB		IMPDH1
LEPROT	AKT1		TBXAS1
AQP7	BCL2		MT-ND6
CDKAL1	BAX		CXCL8
BBIP1	TNF		POR
DNM1L	AHSA1		PYGL
NR3C1	CASP3		VEGFA
SDCCAG8	MAPK8		CYP1B1
ARL6	MMP1		DHFR
CEP290	STAT1		DHODH
SLC6A14	CDK1		LDHB
SHBG	HMOX1		TYR
GNB3	CYP3A4		CCND1
SLC17A5	CYP1A2		HSD17B3
GHRLOS	CYP1A1		PGK1
MAGEL2	ICAM1		ADRB1
POLG	SELE		MIF
HNF1A	VCAM1		GABRG2
DGAT1	NR1I2		ATIC
CFAP418	CYP1B1		GLRA1
CYP19A1	ALOX5		NDUFA4
CCL2	HAS2		TERT
GHR	GSTP1		NFE2L2
PHF6	AHR		SELE
CCK	PSMD3		NR1H4
CENPO	SLC2A4		PIK3CG
GH1	NR1I3		PLAT
LZTFL1	INSR		FGFR1
MTTP	DIO1		SPP1
MTHFR	PPP3CA		HTR2A
SDC3	PRXC1A		SLC27A1
PPARA	GSTM1		MMP2
PIK3CA	GSTM2		TTR
WDPCP	AKR1C3		NCOA1
SLC2A4	SLPI		VCAM1
MT-TP	MMP3		HDAC4
KSR2	EGFR		CA2
HNF4A	VEGFA		THBD
GCK	CCND1		HIF1A
NPC1	BCL2L1		IL1A
COMT	FOS		EGFR
TRIM32	CDKN1A		NCF1
GLDC	EIF6		ESR2
SCAPER	CASP9		RET
DNMT3A	PLAU		ACP1
KCNJ11	MMP2		CYP3A4
PNPLA3	MMP9		SERPINA6
PTEN	MAPK1		ESRRA
IFT27	IL10		FLT1
ACACA	EGF		IL4
BRCA2	RB1		SRC
MKS1	IL6		MYC
PTPN1	CDKN2A		NFKBIA
LMNA	TP53		PRKACA
RAI1	ELK1		PGR
RIC3	NFKBIA		SLC6A2
PPARGC1B	POR		NOS2
APOA5	ODC1		CTSS
MFN2	CASP8		RXRA
RARRES2	TOP1		MPO
FABP2	RAF1		DRD4
ADIPOR1	SOD3		F7
CELA2A	PRKCA		CCNA2
GPD1	HIF1A		PIK3CB
LPIN1	RUNX1T1		AR
ACE	HSPA5		CDK4
AKT2	ERBB2		PTGS2
IGFBP1	ACACA		RPS6KB1
MYT1L	CAV1		CXCL10
TP53	MYC		PDE4D
GPT	F3		GSTM1
FASN	GJA1		SREBF2
HNF1B	IL1B		RORC
IRS2	CCL2		PTPRF
REN	PTGER3		MMP3
ABCA1	CXCL8		MAPK1
LOC105376020	PRKCB		AHR
SLC6A3	BIRC5		TOP2A
MIR143	DUOX2		HK2
POGZ	HSPB1		GSK3B
LDLR	TGFB1		APP
SREBF1	SULT1E1		MAPK8
CUL4B	MGAM		RB1
MYH9	IL2		NR1H3
HCRT	CCNB1		HSPA5
PLA2G7	PLAT		AVPR2
IGFBP3	THBD		PDE8B
INPPL1	SERPINE1		CD40LG
SCN1A	COL1A1		OPRM1
WFS1	IFNG		CASP8
SOD1	PTEN		GCGR
KCNH2	IL1A		MGAM
COG2	MPO		LGALS3
HSD11B2	TOP2A		COL3A1
FBXO11	ABCG2		HMGCR
TCF7L2	NFE2L2		IL2
G6PC1	NQO1		MMP1
DDHD2	PARP1		ABCB1
SLC2A1	COL3A1		KIT
FABP4	CXCL11		MAP2K1
PIK3R1	CXCL2		ADAM17
PDX1	DCAF5		F3
CPT1A	CHEK2		BCL2
XDH	CLDN4		BCHE
MIR27B	PPARA		NCOR2
IL1B	HSF1		RELA
MIR122	CRP		MET
HMOX1	CXCL10		HDAC9
NRXN1	CHUK		IKBKB
CAV1	SPP1		ABCG2
MAOA	RUNX2		BIRC5
CHKB-CPT1B	RASSF1		STAT1
PPARD	E2F1		PRKCA
H6PD	E2F2		OLR1
CDKN2A	ACP3		SLC19A1
PRL	CTSD		SIRT2
LCAT	IGFBP3		CYP1A1
CP	IGF2		ACHE
CBS	CD40LG		GSTP1
C3	IRF1		OXTR
MAN1B1	ERBB3		MAPT
ITLN1	PON1		NOX4
CAPN10	PCOLCE		CDKN1A
EMC1	NPEPPS		ERN1
PCSK9	HK2		AMY1A
GLP1R	NKX3-1		MAPK14
PDP1	RASA1		FOS
GRIA4	F2		TNKS
DIXDC1	SAE1		TLR9
RSRC2	POLB		PIM1
POLGARF	AKR1B10		MAOB
ALB	HSD11B1		FABP3
EIF2S3	PTGES		MMP7
SOD2-OT1	NR1H4		CASP3
CAT	CDC25C		PIK3CD
PNPLA6	PTPN2		CA4
SLC2A2	GPBAR1		CHEK2
NEUROD1	CDC25A		TGM2
CYP21A2	RORC		FABP1
CASR	PTPRF		RAF1
LIPA	ACP1		CYP2C19
PAX4	PDE4D		MAPK3
IL18	PLA2G1B		FLT3
MT-RNR1	CDC25B		KCNMA1
NOS3	CES2		MMP8
ALPL	TERT		HSD17B1
CERNA3	FAAH		JUN
GGT1	FABP3		CYP1A2
RYR1	FABP5		ALK
SCD	FABP1		ELANE
CYP17A1	PTPN11		NEK2
CPE	UGT2B7		CXCL11
ARG1	SCD		RUNX2
CPT2	SERPINA6		P2RX7
HFE	SHBG		MMP12
CYP11B2	G6PD		MERTK
SERPINA12	CYP51A1		PFKFB3
ICAM1	CYP19A1		ALOX15
SIRT1	HSD17B3		KDR
CIDEC	GABBR1		AXL
SOCS3	NPC1L1		HDAC6
PON1	SIGMAR1		SCN5A
MT-ND1	CYP17A1		SOD3
CTSD	VDR		GJA1
HAMP	PTPN6		TRPV1
CETP	ADORA3		RORA
MRPS22	MAPK3		HSPB1
SNHG11	FFAR1		NR1I2
PTPN11	FABP2		HSP90AB1
AKT1	CD81		ADORA1
TMEM67	PRKCH		HCRTR2
MMP9	HSD11B2		LNPEP
NR1H2	ADORA1		NPC1L1
APLN	ADORA2A		MMP13
SLC2A9	NOX4		GABRB3
COA3	ABCB1		ODC1
MT-ATP6	MCL1		AKR1B1
DPP4	SLC22A12		BAX
HADHA	HSD17B2		PDE3B
PAX6	HSD17B1		DRD1
IGF2	FLT3		HCRTR1
GAD1	BACE1		GABRA6
IAPP	APP		NQO1
GHSR	PLG		HTR3A
PCK2	KIT		GABRA5
LAS1L	ALK		CA6
MTRR	CA2		ADORA2B
MTR	CA7		SCN9A
AHDC1	CA12		VCP
SLC16A1	MAPT		CASP9
TFAM	MYLK		SLPI
PRKAB1	APEX1		NTRK1
TH	CA4		PRKCB
STAT3	ABCC1		PRKCH
CYP27B1	IGF1R		CHUK
BRAF	AVPR2		ADRA1B
MCHR1	CXCR1		RUNX1T1
SI	ALOX15		CDK6
CFTR	ALOX12		TBK1
HPRT1	TYR		TGFBR1
MRAP2	ESRRA		AKR1C3
BMP2	CA1		MME
PCK1	CA6		ADRA1A
DLK1	CA9		LGALS1
WT1	NAE1		ANPEP
GNPDA2	GPR35		GPBAR1
HRAS	PTPRS		PLA2G2A
CEL	KDM4E		LGALS9
ADIPOR2	MAOA		SULT1E1
ACADVL	AURKB		ALOX5AP
SDHB	SRC		BACE1
LCT	PTK2		AKR1C2
IGF1R	PLK1		LRRK2
SLC22A12	PKN1		RPS6KA3
ADCY5	NEK2		NR4A1
SERPINA1	NEK6		CHRM3
IFT172	AXL		GLO1
PCBD1	NUAK1		AVPR1A
DHCR7	CDK5R1		ADH1B
TGFB1	CCNB3		CD38
PRKAA2	CDK6		ECE1
SLC12A3	ST6GAL1		GRM1
CHIT1	KCNA3		RASA1
GYS1	PDE5A		PDE10A
KDM6A	LCK		KCNA3
FGFR2	SYK		CXCR1
SMS	CSNK2A1		AURKA
ACADM	HSP90B1		CDK1
PINK1	BCHE		TRPM8
PKLR	PLA2G2A		ERBB3
TMEM18	DAPK1		ELK1
SUCLA2	MPG		OPRD1
G6PD	CAMK2B		CXCL2
XYLT1	GRK6		PDE5A
FH	PFKFB3		ALOX5
IPW	GCGR		BCL2L1
GK	DRD4		ALOX12
IFT74	GLO1		CBR1
EXT1	AMY1A		E2F1
PRKAG2	NR1H3		PARP1
FNDC5	HMGCR		IRF1
AMPD1	SREBF2		NR1I3
ABCB7	RORA		FABP5
ADA	CYP2C19		HSP90AA1
NPC2	NR1H2		PDE2A
CLCNKB	DHCR7		HDAC5
PIGA	GLRA1		PPP3CA
SLCO1B1	PTGER1		CHRNA7
TAFAZZIN	PTGER2		UGT2B7
FOLR1	TBXAS1		PTK2
BCKDK	SQLE		HTT
ACAD8	FDFT1		PTGER2
TMEM70	PREP		ATP5F1B
DRD2	PIK3R1		CES2
FDFT1	PYGL		MBD2
HDAC8	MMP13		CD81
SLC10A7	CA3		CSNK2A1
CLN5	CA14		CA1
TPP1	CA5A		PTPN2
INSIG2	AKR1C2		GABRA3
DNAJC5	AKR1C1		PLG
PPT1	AKR1C4		NCOA2
GDF15	CA13		ESRRB
SLC3A1	AKR1A1		CA9
GFPT1	ARG1		CA12
KMT2D	TTR		CA3
CNNM2	MMP12		CA14
PSAP	CD38		CA5B
ASPA	TNKS2		CA7
SLC30A8	PDE3B		CA13
PTS	PDE10A		NPBWR1
PRPS1	RPS6KB1		HDAC1
OCRL	AURKA		HDAC2
ANGPTL4	CYP11B1		PTPRS
SELENBP1	MARS		PLAU
AGT	MERTK		GABRA2
PNMT	RGS4		FFAR1
APOC3	CLK4		ADORA2A
HERC2	DYRK1B		ADORA3
UGT1A1	TTK		PTGS1
ATP6AP2	PLK3		SLC29A1
CLN3	PLK2		JAK3
CLN6	SCN9A		CDK9
ALDH2	SLC27A1		HDAC7
SAT1	PGGT1B		HAS2
SLC7A9	PIK3CD		PLA2G1B
FXYD2	BRPF1		PTGER3
FARS2	PIK3CB		HDAC3
CLDN19	PIK3CA		DUOX2
LINC02605	BRAF		DIO1
MIR33A	CCNE2		PSMD3
ATP2A1	NTRK1		NCOR1
IDH2	CCNC		RASSF1
EXT2	CDK8		PRKDC
VDR	GRM1		RXRB
HADH	CLK1		COL1A1
DNMT1	CLK2		CDK2
NT5E	CNR1		DAPK1
MFSD8	TUBB3		CCND3
PRKAR1A	PTP4A3		MCL1
STS	ABL1		AURKB
SLC25A20	GABRB3		TYMS
MTHFD1	GABRG2		LCK
HSPD1	ELANE		PDGFRB
TCN2	CYP11B2		APEX1
NPY5R	SLC1A3		ST6GAL1
CYP11B1	LRRK2		SYK
SLC22A5	DHFR		CCNB1
MKRN3	MAPKAPK2		NEK6
ABCB4	TGM2		ABCC1
ASAH1	MAP2K1		CCNE1
IDH3B	TRPV1		PDE3A
ATP13A2	PIM3		EZR
EGF	TUBB1		CDC25B
SLC46A1	PPP1CA		CASP7
CD36	PGK1		TOP1
BSCL2	ROCK2		CSNK1D
CLN8	FGFR1		PTPN6
ZDHHC24	NPBWR1		SLC1A3
NAGLU	CDK4		ADAM10
SST	SIRT2		CLDN4
IL10	P2RX7
YARS2	TDP2
SLC19A3	RPS6KA3
MT-ND3	CSNK1D
COQ4	MCHR1
F2	KDM5B
MT-TF	PDK1
GLA	PDGFRB
BRD4	MTOR
APRT	CCND3
FGF21	NQO2
ETFDH	HCRTR2
IER3IP1	HCRTR1
ALDOB	ALOX15B
BGLAP	ADAMTS5
IDS	WEE1
GPHN	NDUFA4
CTSF	MKNK1
CYP2R1	TGFBR1
SLC7A7	PDE2A
COL2A1	ALPL
PMM2	TRPM8
COX10	LDHB
LARS2	DRD2
DGUOK	CLK3
ETFA	RET
MT-ND2	TLR9
RRM2B	ALOX5AP
GPX1	CDK7
APOC2	CDK9
CTSK	IMPDH1
MT-TL1	IMPDH2
HBEGF	ALDH3A1
ABHD5	PIM2
ESR1	ERN1
COX15	COMT
GOT1	JAK3
TLR4	VCP
CLDN16	MIF
NSD1	RPS6KA2
SLC5A2	HTT
GUSB	ADAM17
HK1	MMP8
MPV17	MMP25
EPHX2	MMP16
GYS2	BMP1
RAB23	MMP7
CYP11A1	ADAM10
ALDH5A1	PDE7A
PLA2G6	ALPG
SERAC1	PLAA
ACADS	GRM4
IFNG	CA5B
MANBA	EZR
ETFB	ADORA2B
COQ9	MBD2
COX4I1	DBF4
SLC39A8	NR4A1
ABHD12	CTSS
FUT2	LNPEP
BCAT2	CASP7
MLYCD	PRKDC
SDHA	HCK
UMOD	DNM1
STAR	PDE4C
FLNA	EPHB2
LAMP2	GRK2
KCNJ10	ANPEP
HSD3B2	HDAC3
CANT1	HDAC2
HMGCL	CSNK1G1
DDC	RPS6KA1
SMPD1	HDAC5
GALNT2	OXTR
PGR-AS1	AVPR1A
SLC25A19	PDE8B
GOT2	ALDH2
ERBB2	HTR2C
ALDOA	ESRRB
AK1	CBR1
COX5A	TNKS
BSND	DHODH
HTR2C	STS
BCS1L	ERCC5
TRPM6	FEN1
SLC5A1	DUSP3
SNRPN	CDC7
BLVRA	CFTR
AGPAT2	TYMS
GBA1	SLC46A1
TRAPPC11	SLC19A1
NPPA	HDAC6
CFD	FOLR1
TUFM	FOLR2
SLC25A13	FPGS
PDHX	HDAC8
DBT	HDAC1
COQ2	GART
ACACB	ATIC
MTOR	MME
GAA	SF3B3
CCDC28B	PSMB5
PRKAA1	HSP90AA1
GBE1	NCOR2
NR3C2	HDAC7
SARS2	NCOR1
MOCS2	HDAC11
MOCOS	HDAC4
MOCS1	HDAC9
HOGA1	HDAC10
UQCC2	FLT1
GLUL	TBK1
FMO3	CCNE1
PYGM	ROCK1
GPD1L	ECE1
NNT	TAAR1
MMUT	EPHX2
TMX2-CTNND1	SLC5A2
MT-TM	SLC5A1
MT-TS2	ACE
SGSH	CHIA
CACNA1S	SLC29A1
GM2A	LGALS3
MT-CO3	LGALS1
MYH3	LGALS7
PAH	LGALS9
NLRP3
DPYD
SLC25A4
AMPD3
TYMP
PLOD2
TREX1
MIR125A
DLAT
CTNNB1
PC
FBP1
CHKB
MAN2B1
FXN
GATM
G6PC3
CA5A
CREBBP
PIKFYVE
FIG4
PEX1
DARS1
NPAP1
TALDO1
SLC6A4
ATP5F1A
GPT2
PPM1K
NEGR1
MT-TV
NPY2R
LPIN2
ADAR
MTFMT
ASIP
ANO10
TMLHE
TIMP1
GALC
TLR2
KMT2A
FUT8
EPHX1
MT-ND4
RPGRIP1L
ACAT1
CYP27A1
ALDH6A1
PEPD
CAPN3
AMACR
NBAS
NDN
DNMT3B
XPNPEP3
GCH1
ACO2
HS6ST1
MT-TK
HJV
OPA1
MIR21
GMPPB
GNPTG
PSAT1
SLC39A14
FAAH
MFSD2A
IMPDH1
LRAT
AGK
TBXAS1
HPD
DDOST
NDUFA8
RARS2
HPS1
GLRX5
MTPAP
SLC35A1
EDEM3
FCSK
LCN2
HIBCH
SETX
MT-ND6
AUH
DNAJC19
NAGS
OPA3
COA5
SRD5A2
PIK3R2
ACAT2
BCKDHA
SCARB2
LBR
SRD5A3
PLCB4
SDHD
SACS
ABCG5
NDUFAF2
RPE65
POMGNT1
RDH12
DHDDS
PIGT
CERKL
HGSNAT
DGKE
PNPT1
ALG8
FTCD
FAH
MT-TG
SLC40A1
HIBADH
COX14
OTC
CCL5
ASS1
LAMA2
NAGA
ABCG8
WDR45
MT-ND5
LDLRAP1
MT-TQ
MT-TR
SAMHD1
STEAP4
CXCL8
CHST3
B3GALT6
NPHP1
LINC00237
MTCH2
GLUD1
POR
GARS1
AKR1D1
COG4
SLC19A2
SLCO1B3
SLC30A10
ALG14
FKRP
CRH
TKT
SLC18A2
IRX3
CLOCK
PEX2
MT-ATP8
MT-ND4L
MT-TH
MT-TN
MT-TS1
MT-TW
MT-TC
MT-TY
DYM
PYGL
BPNT2
NDUFS4
RPL10
ELOVL4
SPTLC1
DARS2
MVK
MT-CO2
HYAL1
NDUFS1
AMT
CLPB
PPA2
ADSL
PRODH
ALDH18A1
NFS1
FA2H
GBA2
PTF1A
C19orf12
COX16
MTRFR
AIFM1
MIR126
MAT1A
DBH
VEGFA
LDHA
TPI1
ABCB11
PRKAG3
LMBRD1
CPS1
TBC1D2B
USP8
MT-TI
CYP1B1
LTC4S
MICU1
SPG7
KCNQ1
AHI1
GDAP1
DHFR
PANK2
TCIRG1
B3GAT3
CHST14
CHSY1
PGM3
ARSL
B4GALT7
SLC35D1
ZMPSTE24
ACSL4
SLC6A8
MT-CO1
MT-TA
CTH
GLS
BPGM
VPS33B
FKTN
PHGDH
PTGIS
PTX3
DHODH
MTMR2
CHST6
SEC23B
PGM1
EOGT
TBX3
GCLC
AHCY
LDHB
SLC25A3
CAVIN1
NFKB1
NDUFS2
IDUA
PHKA1
CUBN
IGF2BP2
PFKM
DAO
CDH23
GHRH
SNORD116-1
MMAA
GNMT
TRIM37
GAS5
NDUFS3
BCKDHB
SUGCT
PIGC
RFT1
PLCG2
TRNT1
DNM2
STAT2
TYR
ALDH7A1
ARSA
ALDH3A2
GCDH
ISCU
KARS1
NDUFS7
XYLT2
ASL
POLR3A
AARS2
MTM1
POLR3B
SEPSECS
SLC6A19
TOP3A
ALOX12B
ATP8B1
BAAT
MARS2
PEX6
PNPLA8
DHTKD1
PIGN
CERS3
MFF
PEX11B
TMEM165
LYRM4
PEX12
NDUFAF5
PDHA1
NPPB
ADK
GYG1
FUT6
MT-TE
EBP
PCYT1A
EDN1
MTO1
PLCE1
MRPL44
ACAD9
CCND1
ITPA
ACOX1
PDHB
GRHPR
UQCRC2
LARS1
GFM1
LIAS
GMPS
ATAD3A
B3GALNT1
COG6
TRMT10C
MRPS28
HP
ABAT
GAMT
QDPR
ACY1
UROD
GNE
COQ8B
UROC1
TANGO2
HSD17B10
TIMM8A
GALT
HSD17B4
HSD17B3
SLC37A4
CNR2
HADHB
GFER
VARS2
FGF23
POMT1
SCO2
MINPP1
DCXR
NDUFV2
TK2
POLG2
MGME1
MMAB
LONP1
PEX7
RDH5
PHYH
PYCR1
AGPS
LARGE1
COQ6
DLD
MTNR1B
MIR7-3HG
AGXT
POMT2
ATP5MC3
PWAR1
PRDX1
UQCRB
PDE11A
PGK1
ABCD1
ATP7A
NDUFA1
RNASEH2A
HCCS
RNASEH2C
RNASEH2B
MIR223
ALDH1A3
GANAB
MCCC1
MCCC2
SC5D
SELP
SCLT1
SIM1-AS1
TNFRSF11B
IGFBP2
ADRB1
OFD1
CTSC
HEXA
HCFC1
TFR2
PPOX
MSMO1
PGAP3
LYST
NADK2
TRH
ARSB
NMNAT1
OAT
C1QBP
GALNT3
GNPAT
NSDHL
SUCLG1
DHCR24
ATP6V0A2
PEX14
PEX19
ARSG
NANS
ALG2
TTPA
ADAMTSL2
PLA2G5
FAM111A
VIPAS39
FDX2
MT-TD
ECHS1
MIRLET7C
VKORC1
KYNU
MDH2
PLCB1
AGA
AK2
NEU1
SLC25A12
UQCRFS1
CYB5R3
SLC25A1
TAT
CPOX
CYC1
GCSH
HLCS
LRPPRC
SLC33A1
AASS
MIPEP
MPC1
SLC35A2
SLC35C1
TRAK1
PIGL
SLC25A46
SLC52A2
TRMT5
BCO1
LIPT2
MT-TL2
GAD2
UBE3A
CC2D2A
SNORD15A
PDSS2
TERC
EP300
AHSG
MIF
SPR
CAD
GALNS
GLB1
PNP
ATP7B
FUCA1
PLCD1
SLC6A9
CTSA
ENO3
FECH
GABRG2
GALK1
GPI
HEXB
PCCA
ALAD
ATIC
B4GALT1
GLRA1
GSS
HMGCS2
HTRA2
OXCT1
PCCB
PHKG2
PIP5K1C
PLOD3
PNPO
SPTLC2
ST3GAL5
STT3A
TPMT
TYRP1
UMPS
AFG3L2
AGL
ALAS2
ALDH4A1
ALG1
ANTXR2
ATP6V1A
ATP6V1E1
BTD
CLPP
CYP7B1
DPYS
GNS
HMBS
LFNG
NDUFV1
NT5C3A
PLOD1
POFUT1
PSPH
SCO1
SCP2
ST3GAL3
SUOX
UPB1
ABCD3
ACADSB
ATP6AP1
CTNS
FDXR
IVD
MGAT2
MPI
NDUFA12
NDUFS8
PDK3
PEX5
RNASET2
TPK1
WARS2
ACOX2
APTX
COQ7
COQ8A
COX6B1
D2HGDH
DPAGT1
DPM1
GALE
HARS2
HGD
MCOLN1
MOGS
NDUFA13
NDUFB8
NDUFB9
NDUFS6
PGAM2
PHKA2
PHKB
PIK3R5
PMPCA
PMPCB
PRKCSH
PUS1
RNASEH1
SLC25A15
SLC52A3
STT3B
TECR
TRAP1
TREH
TSFM
ABCD4
ACSF3
CBLIF
COX6A1
CYP2U1
ETHE1
HAAO
HAGH
MECR
MMACHC
MPDU1
NARS2
NDUFA10
NDUFA6
NDUFA9
NDUFAF4
NDUFB10
NFU1
NGLY1
PGAP1
RPIA
SAR1B
SARDH
SLC39A4
SUCLG2
SUMF1
TARS2
TXN2
UROS
ALG3
ALG9
ATP5F1E
CISD2
CTDP1
EARS2
ELAC2
EPM2A
FAR1
GCLM
GLYCTK
GNPTAB
IARS2
MAGT1
MMADHC
MRPL3
MRPS16
NAXE
NDUFA4
NDUFAF1
PEX10
PEX3
PHKG1
POGLUT1
SIL1
SKIC2
SLC25A22
SSR4
SURF1
TRIT1
TUSC3
TWNK
UQCRQ
ABCD2
ALG6
COQ5
COX20
COX7B
DMGDH
DNA2
FLAD1
FOXRED1
GMPPA
GTPBP3
LIPT1
NDUFA2
NDUFB11
NDUFB3
OPLAH
PIGO
PPCS
RBCK1
SCYL1
SLC25A21
SLC25A32
SLC35A3
SSBP1
VPS33A
ACBD5
ALG11
AMN
B3GALNT2
CARS2
CHCHD10
COG5
COX8A
DDHD1
DNAJC12
DPM3
FBXL4
GATB
GFM2
ISCA2
L2HGDH
MCEE
NDUFAF3
NDUFC2
NHLRC1
NUBPL
PARS2
PEX13
PEX26
PIGM
PIGQ
PIGV
QRSL1
SKIC3
SLC6A20
TACO1
TIMM50
TMEM126A
ALG13
AP1S1
ATP5F1D
ATPAF2
B3GLCT
BOLA3
CD320
COA6
COG1
COG7
COG8
CYB561
DOLK
EPG5
FASTKD2
HSD3B7
ISCA1
LYRM7
MRPL12
MSTO1
NDUFA11
NUS1
PEX16
PTCD3
RTN4IP1
SFXN4
SLC52A1
TIMMDC1
TRMU
TTC19
ALG12
CRPPA
MRM2
MRPS2
MRPS25
MRPS7
NAXD
POMGNT2
RMND1
SLC25A26
SLC25A38
SLC25A42
TMEM126B
B4GAT1
CCDC115
DPM2
MICOS13
MRPS23
NSUN3
PIGP
PIGW
TIMM22
VPS16
COX6A2
GORAB
IBA57
MRPS34
NDUFAF6
POMK
RXYLT1
SDHAF1
STAC3
C1GALT1C1
COA7
GATC
MRPS14
PGAP2
TMEM199
ADCK5
PIGY
ALG10
UQCC3
C2orf69
COA8
NDUFAF8
PET117
PET100
CAPN5
GIPR
PRDM16
MIR155
TERT
ADRA2A
DYNC2H1
GAL
NFE2L2
GIP
PKHD1
ATRX
ARL13B
SELE
NR1H4
MIR215
MIR34A
MIR146B
PHF21A
IFT88
PIK3CG
GCKR
PLAT
FGFR1
MIR182
PPY
MYD88
NHLH2
KCNQ1OT1
MLXIPL
SPP1
KCTD15
FAIM2
HTR2A
SEC16B
AGTR1
SLC27A1
MIR181A2
MALAT1
OCA2
MMP2
IL1R1
VWF
HHEX
MC2R
CIDEA
TIMP2
IFT80
LINC-ROR
ESPL1
NAA50
SMARCA4
KIF7
MAF
LPA
TTR
IL6R
CEP164
MIR27A
CCR3
NCOA1
SMAD4
XBP1
SMO
ETV5
IL17A
FMR1
OXT
CLMP
PTH
VCAM1
SOD2
SOCS1
HDAC4
FGFR3
MEGF8
CA2
FBN1
NPHP4
THBD
WDR19
UBL5
APOA4
CFAP410
ADRA2B
FABP12
HIF1A
CEP120
TTC21B
DEAF1
MIR17
TNFRSF1B
IL1A
MSTN
XIST
EGFR
CGA
MIR221
SCNN1A
ENPP2
USP48
SPX
ANGPTL8
MIR29A
S100A9
IFT81
AGER
NCF1
MIR196A2
FAS
TBX15
IL1RN
ASTN2
TSC2
ESR2
NPHP3
TP53INP2
ARMC5
IQCB1
RET
OTOP1
ACP1
F5
CYP3A4
NTS
PVT1
MIR222
MIR146A
WDR11
DYNC2I1
SERPINA6
CTNNBL1
TRA-TGC7-1
PWRN1
TNFRSF1A
NMB
SFTA3
TBC1D4
ATP6V0D1-DT
CNTF
NUCB2
ITGAM
MEN1
MIR140
ACOT11
ESRRA
FLT1
JAK2
FST
MIR148A
FLCN
CPXCR1
BAIAP2L1
TMEM231
SCARB1
KLF11
IL4
CYP2E1
INVS
MIR19A
NIPBL
SRC
ARID1A
SRD5A1
SNHG14
MIR342
IFNA1
CDKN2B
STX1A
RTL1
TBX1
ATXN2
NEK8
MIR22
KRT7
THBS1
MIR145
GLI2
MYC
SYNE2
NFKBIA
AMH
PRKACA
AVP
MIR519D
BCDIN3D
SERPINC1
BCYRN1
LTA
PGR
PWARSN
TRIP12
EMSLR
TULP1
KISS1
SLC6A2
KCNJ5
NOS2
IL15
IFT140
CST3
TLCD3B
MIR142
CTSS
FOXO1
CUL3
IGF2R
PARK7
FAT1
FADS1
RXRA
TUG1
SELL
WNT5A
CYBA
EIF2AK3
TNFSF11
SEBOX
POC1B
ACVR2B
MPO
DRD4
LRP5
TF
ADM
MIR15A
CCL3
F7
NOTCH1
SMARCB1
ACTB
TRAF3IP1
HMGB1
CDKN1B
MIR96
NPHS2
CDKN3
CCNA2
PIK3CB
TFAP2B
NOTCH2
PREPL
KNG1
AR
IRF6
CDK4
PTGS2
TSC1
BAP1
MIR23A
MIR133A1
RPS6KB1
APC
CXCL10
SLC4A1
MIR320A
MIRLET7D
PDE4D
MIR132
GSTM1
PKD1
GRN
ADIRF
RMRP
APOA2
HGF
LIPF
GNRH1
CCL11
CD4
MIR29C
TCF20
TGFBR2
PPP1R3A
CEBPA
PLTP
FOXC2
STK11
HLA-DRB1
MIR214
SREBF2
GC
KRT20
LEFTY2
PCNT
CCKAR
AOC3
THADA
KRTCAP3
TNMD
BEST1
MIR125B1
TRE-TTC3-1
CS
INHBB
RORC
PTPRF
IFT43
MMP3
MIR107
POC5
SGK1
MIR18A
MAPK1
AQP2
AHR
MIR141
IDH1
SPG11
CRB2
ACE2
PCSK1N
CACNG2-DT
MIR181A1
CERS6
CD163
THOC2
OSBPL8
TOP2A
MSX1
APPL1
DIO2
ZPR1
ATM
PDK4
HK2
TFAP2A
SLC34A1
MIRLET7B
GSK3B
EDNRA
SERPINF1
SLC26A1
SLC4A4
CLU
MIR451A
BMAL1
B2M
TBX22
MIR133B
TLX1NB
APP
MLN
RBPJ
NF1
TAS2R38
CCT2
SAG
MIR378A
CD1D
SNORD115-1
MAPK8
MIR192
DAPK2
MIR26A1
AKT3
MIR183
RB1
MKRN3-AS1
ARNT2
MIR106B
MIR200B
CLPS
AIP
NR1H3
SFRP5
CALCA
CXCR4
CD5L
PDE6D
ZNF423
HSPA5
KRAS
WWOX
NKX2-2
IRX5
MAPK8IP1
USP9X
BRCA1
NRG1
MIR452
KLHL4
LONRF3
ZNF157
DCAF12L2
PIP
MITF
RAB6A
CPT1B
DYNC2I2
PTH1R
KATNIP
CDKN1C
CYP24A1
SETD2
AVPR2
DCC
PDE8B
BMP6
AZGP1
MSRA
CD40LG
PCAT1
OPRM1
MIR200A
PIK3C2A
ACADL
CTLA4
MIR150
FGF19
LINC01554
APOC1
JAZF1
IFT122
NEK1
CASP8
SORBS1
DDX59
PSMD12
HOTAIR
NRXN3
IL6-AS1
MYH10
CRHR1
GCGR
PDGFRA
TRIB3
GNAI2
KRT18
PKM
LYPLAL1
MIR33B
MIR185
MGAM
MECP2
ADNP
ZIC3
CFAP418-AS1
GATA4
WDR35
GTF2I
GJA5
PAX5
CNTNAP2
PON2
KCNA1
CLDN14
KIF14
SAA1
SPARC
PTCH1
LGALS3
APOM
CX3CR1
TMEM43
APOL1
ALPP
COL3A1
LIPG
NXNL1
ACTN4
HLA-DQB1
CYBB
RAB4B-EGLN2
FSHB
GAPDH
DIP2C
MAX
INS-IGF2
CCR5
TBL2
ANGPTL6
CLCN5
WRN
MIR181C
NPY1R
MIR98
GNA11
RHO
MIR148B
IL2RA
CDKN2B-AS1
SCG5
PKD2
NEUROG3
MACORIS
NODAL
NRAS
HMGCR
GRP
MIR26B
TLR3
GLI3
LINC00261
ZNF582
TLR1
ALMS1-IT1
FAS-AS1
SLC26A6
CPLANE1
ACP5
PHEX
CHGA
MAP3K8
BHMT
CDC123
MIR200C
LEPROTL1
ANGPT1
WNT4
USH2A
KCNJ2
BAMBI
IL2
STK38L
SNX3
CLUAP1
CALM3
CASC2
MEOX2
HYLS1
MIRLET7A1
ANGPTL3
PBX1
EVC2
SCNN1G
CKM
IL5
IRAK1
PAX8
CSPP1
ATG7
PRKCZ
SLC5A5
TSPAN8
MIR10B
FGF2
FCER1A
MIR206
MMP1
ABCB1
KIT
TG
DNAJC30
FOXA2
FOXM1
MAP2K1
EPAS1
PCSK2
DELEC1
BMP7
SHH
ABCA4
GLI1
ADAM17
F3
NLRP12
BCL2
ABCG1
SOX6
MIR34C
CD44
DGAT2
BPTF
SLC34A3
TCTN3
FAM20A
EVC
TMEM237
KIAA0586
CCNQ
RNU6-1
CYP7A1
WNK1
KCNJ1
WDR72
OGG1
RPGR
NDRG4
DNAH8
MIR95
KLK3
SLC27A4
PID1
NT5C2
BCHE
PRF1
HRH1
TTN
BAG3
PIK3C3
MACROD2
CMKLR1
SCG3
CRX
HMGA2
ACAN
CHI3L1
UNC13A
TNFRSF11A
MPRIP
IGFBP6
DNAH5
TET2
YAP1
BLK
SIRT3
SOX2
CCR2
IDO1
MIR31
DSP
NMU
NCOR2
MIR30E
TAFA4
GRIN1
RELA
MET
FADS2
IDE
DGKG
PKP2
RFX6
PROX1
SCNN1B
SLC12A1
NHERF1
ATP6V1B1
WNK4
CENPF
CEP41
KLHL3
DYNC2LI1
MAGED2
TCTN2
ARMC9
B9D2
C2CD3
DCDC2
GLIS2
TCTN1
ANKS6
CEP104
MAPKBP1
TMEM138
TMEM107
CEP83
TRAPPC3
B9D1
KIAA0753
TMEM216
ARL6IP6
TSPOAP1
LRRC45
SLX4IP
IQCC
CDKN2C
FGB
ATRN
SPEN
MIR103A1
NPR3
HDAC9
MIR210
IKBKB
SHC1
ZIC1
MIR124-1
CREB1
SSTR5
PLIN2
APCDD1
HNF1A-AS1
HTR6
SNORD44
FOXP3
RNASEL
SHANK3
PGM2L1
PCDH15
VHL
RETSAT
FGFR4
SLC10A2
IL33
ABCG2
HULC
MIR30A
PITRM1
SMARCE1
[truncated: 4,712 more rows]

## Sheet: obesity-HT+FTB
obesity-HT	FTB		obesity-HT+FTB
LEP	NOS2		PPARG
MC4R	PTGS1		ADRB2
POMC	AR		HSD11B1
LEPR	PPARG		NR3C1
PPARG	PTGS2		SHBG
FTO	CA2		DGAT1
INS	HSP90A		CYP19A1
PCSK1	PRKACA		PIK3CA
GHRL	NCOA2		PTPN1
ADIPOQ	RXRA		AKT2
UCP3	ACHE		REN
ADRB3	PGR		KCNH2
UCP2	NR3C2		PPARD
SIM1	NR3C1		CYP17A1
AFF4	NCOA1		SIRT1
ENPP1	PIK3CG		PON1
CAST	KCNH2		AKT1
LOC101929710	DRD1		MMP9
MC3R	CHRM3		NR1H2
BDNF-AS	CHRM1		GHSR
PHIP	SCN5A		HRAS
RETN	GABRA2		DHCR7
PYY	CHRM4		TGFB1
UCP1	PDE3A		G6PD
BDNF	HTR2A		ADA
NTRK2	GABRA5		DRD2
CEP19	ADRA1A		FDFT1
ADCY3	GABRA3		VDR
ADRB2	CHRM2		NPY5R
IL6	ADRA1B		F2
DYRK1B	ADRB2		ESR1
AGRP	CHRNA2		SLC5A2
HSD11B1	SLC6A4		HK1
GNAS	OPRM1		EPHX2
LPL	GABRA1		HTR2C
NR0B2	CHRNA7		SLC5A1
H19	CYP		MTOR
APOB	BCL2		GAA
PRMT7	BAX		NR3C2
KIDINS220	CASP9		SLC6A4
TNF	JUN		TBXAS1
SH2B1	CASP3		DHFR
TRAPPC9	CASP8		ADK
INSR	PRKCA		EBP
IGF1	TGFB1		CTSC
VPS13B	PON1		PNP
LIPE	MAP2		FUCA1
PDSS1	ESR1		GLRA1
BBS10	F10		PIK3CG
CRP	TOP2		HTR2A
RBP4	NPC1L1		CCR3
TUB	NR1H3		NCOA1
INPP5E	RORC		SMO
BBS1	SHBG		CA2
LIPC	HMGCR		EGFR
ALMS1	CYP17A1		ESR2
ABCC8	SREBF2		RET
MKKS	CYP19A1		SERPINA6
BBS4	CYP51A1		JAK2
BBS2	RORA		SRC
NPY	ESR2		PRKACA
PNLIP	PTPN1		SERPINC1
APOE	CYP2C19		PGR
CNR1	SERPINA6		SLC6A2
SERPINE1	G6PD		NOS2
APOA1	SLC6A2		RXRA
BBS7	BCHE		EIF2AK3
PLIN1	NR1I3		F7
LINC01672	NR1H2		AR
CARTPT	VDR		PTGS2
BBS9	PTGER1		RPS6KB1
BBS5	PTGER2		SREBF2
TTC8	TBXAS1		AOC3
PPARGC1A	PTGES		RORC
FFAR4	DHCR7		MMP3
NUDC	PPARD		MAPK1
GCG	SQLE		HK2
BBS12	GLRA1		GSK3B
SMAD5-AS1	HSD11B1		AKT3
IRAK1BP1	PTPN6		NR1H3
IRS1	PTPN2		HSPA5
PNPLA2	FDFT1		OPRM1
MEG3	CES2		CASP8
MT-CYB	UGT2B7		LGALS3
NAMPT	POLB		GAPDH
LEPROT	SHH		CCR5
AQP7	EBP		NPY1R
CDKAL1	SMO		HMGCR
BBIP1	ESRRG		MMP1
DNM1L	AKT2		SHH
NR3C1	AKT1		ADAM17
SDCCAG8	AKT3		BCL2
ARL6	TNK2		BCHE
CEP290	JAK3		HRH1
SLC6A14	JAK1		SIRT3
SHBG	XIAP		F2R
GNB3	HRH3		CXCR3
SLC17A5	MAP3K14		PRKCA
GHRLOS	DGAT1		SIRT2
MAGEL2	CCR1		ACHE
POLG	CCR3		HTR2B
HNF1A	PIM1		MAPK14
DGAT1	CTSC		PIM1
CFAP418	PIM2		MMP7
CYP19A1	PIM3		CASP3
CCL2	CSF1R		CCR1
GHR	PRKG1		CYP2C19
PHF6	SLC5A1		MMP8
CCK	SLC5A2		JUN
CENPO	SLC5A4		GRK1
GH1	ADORA2A		PRKG1
LZTFL1	ADORA3		KDR
MTTP	CA9		SCN5A
MTHFR	ADK		RORA
SDC3	LGALS3		ADORA1
PPARA	LGALS9		QPCTL
PIK3CA	OGA		NPC1L1
WDPCP	GBA		MAPK10
SLC2A4	CA14		BAX
MT-TP	ADORA2B		F9
KSR2	SLC29A1		DRD1
HNF4A	EGFR		HTR3A
GCK	CDK2		SLC9A1
NPC1	GAPDH		GABRA5
COMT	GSK3B		ADORA2B
TRIM32	HSPA8		CASP9
GLDC	HK2		PRKCB
SCAPER	HK1		CHRNA2
DNMT3A	GAA		ADRA1B
KCNJ11	MMP3		TGFBR1
PNPLA3	MMP9		MME
PTEN	MMP1		ADRA1A
IFT27	ADAM17		LGALS9
ACACA	SLC28A3		ATR
BRCA2	CDK1		HRH3
MKS1	HSPA5		ESRRG
PTPN1	MAPK10		RPS6KA3
LMNA	FUCA1		CHRM3
RAI1	MME		KHK
RIC3	MMP7		OGA
PPARGC1B	MMP8		CDK1
APOA5	GRK1		OPRD1
MFN2	HRAS		PDE5A
RARRES2	ADA		ALOX5
FABP2	TK1		SLC28A3
ADIPOR1	F2		NR1I3
CELA2A	LGALS7		CHRNA7
GPD1	PNP		UGT2B7
LPIN1	EPHX2		XIAP
ACE	HDAC1		PTGER2
AKT2	PDGFRB		CES2
IGFBP1	TMPRSS11D		CA1
MYT1L	F7		HSPA8
TP53	AOC3		PTPN2
GPT	MDM2		JAK1
FASN	OPRD1		GABRA3
HNF1B	OPRK1		PLG
IRS2	PRKCB		NCOA2
REN	PRKCE		CA9
ABCA1	NPY1R		CA14
LOC105376020	KHK		HDAC1
SLC6A3	GHSR		SLC5A4
MIR143	SIGMAR1		PLAU
POGZ	TAAR1		GABRA2
LDLR	F9		RIPK2
SREBF1	NPFFR1		MAP3K14
CUL4B	NPFFR2		ADORA2A
MYH9	KLKB1		ADORA3
HCRT	F3 F7		PTGS1
PLA2G7	KLK1		MAPK9
IGFBP3	HTR7		SLC29A1
INPPL1	PLAU		JAK3
SCN1A	CXCR3		KLKB1
WFS1	PROC		NPFFR2
SOD1	QPCT		HDAC3
KCNH2	RPS6KA3		SLC22A2
COG2	RPS6KA2		PRSS3
HSD11B2	RPS6KA5		MDM2
FBXO11	SIRT3		CDK2
TCF7L2	SIRT2		TYK2
G6PC1	RPS6KB1		PDGFRB
DDHD2	SIRT1		PRKCE
SLC2A1	PTGIR		QPCT
FABP4	CDK8		TK1
PIK3R1	PLG		PDE3A
PDX1	HRH1		PADI4
CPT1A	HRH4		PTPN6
XDH	EIF2AK3		EIF2AK4
MIR27B	SRC		HRH2
IL1B	CCR5
MIR122	JAK2
HMOX1	MAPK9
NRXN1	HRH2
CAV1	OPRL1
MAOA	ADORA1
CHKB-CPT1B	TYK2
PPARD	DHFR
H6PD	DRD2
CDKN2A	HTR2C
PRL	F11
LCAT	REN
CP	QPCTL
CBS	PADI1
C3	PADI3
MAN1B1	CA1
ITLN1	SLC9A1
CAPN10	MTOR
EMC1	PIK3CA
PCSK9	MAPK1
GLP1R	PADI4
PDP1	MAPK14
GRIA4	MAP2K7
DIXDC1	F2R
RSRC2	TGFBR1
POLGARF	QRFPR
ALB	SLC22A2
EIF2S3	SLC47A1
SOD2-OT1	PDE5A
CAT	HDAC3
PNPLA6	HTR2B
SLC2A2	SERPINC1
NEUROD1	PRSS3
CYP21A2	EIF2AK4
CASR	EIF2AK2
LIPA	EIF2AK1
PAX4	ATR
IL18	HTR3A
MT-RNR1	RET
NOS3	KDR
ALPL	NPY5R
CERNA3	RIPK2
GGT1	ALOX5
RYR1	PLK1
SCD	TMPRSS6
CYP17A1
CPE
ARG1
CPT2
HFE
CYP11B2
SERPINA12
ICAM1
SIRT1
CIDEC
SOCS3
PON1
MT-ND1
CTSD
HAMP
CETP
MRPS22
SNHG11
PTPN11
AKT1
TMEM67
MMP9
NR1H2
APLN
SLC2A9
COA3
MT-ATP6
DPP4
HADHA
PAX6
IGF2
GAD1
IAPP
GHSR
PCK2
LAS1L
MTRR
MTR
AHDC1
SLC16A1
TFAM
PRKAB1
TH
STAT3
CYP27B1
BRAF
MCHR1
SI
CFTR
HPRT1
MRAP2
BMP2
PCK1
DLK1
WT1
GNPDA2
HRAS
CEL
ADIPOR2
ACADVL
SDHB
LCT
IGF1R
SLC22A12
ADCY5
SERPINA1
IFT172
PCBD1
DHCR7
TGFB1
PRKAA2
SLC12A3
CHIT1
GYS1
KDM6A
FGFR2
SMS
ACADM
PINK1
PKLR
TMEM18
SUCLA2
G6PD
XYLT1
FH
IPW
GK
IFT74
EXT1
PRKAG2
FNDC5
AMPD1
ABCB7
ADA
NPC2
CLCNKB
PIGA
SLCO1B1
TAFAZZIN
FOLR1
BCKDK
ACAD8
TMEM70
DRD2
FDFT1
HDAC8
SLC10A7
CLN5
TPP1
INSIG2
DNAJC5
PPT1
GDF15
SLC3A1
GFPT1
KMT2D
CNNM2
PSAP
ASPA
SLC30A8
PTS
PRPS1
OCRL
ANGPTL4
SELENBP1
AGT
PNMT
APOC3
HERC2
UGT1A1
ATP6AP2
CLN3
CLN6
ALDH2
SAT1
SLC7A9
FXYD2
FARS2
CLDN19
LINC02605
MIR33A
ATP2A1
IDH2
EXT2
VDR
HADH
DNMT1
NT5E
MFSD8
PRKAR1A
STS
SLC25A20
MTHFD1
HSPD1
TCN2
NPY5R
CYP11B1
SLC22A5
MKRN3
ABCB4
ASAH1
IDH3B
ATP13A2
EGF
SLC46A1
CD36
BSCL2
CLN8
ZDHHC24
NAGLU
SST
IL10
YARS2
SLC19A3
MT-ND3
COQ4
F2
MT-TF
GLA
BRD4
APRT
FGF21
ETFDH
IER3IP1
ALDOB
BGLAP
IDS
GPHN
CTSF
CYP2R1
SLC7A7
COL2A1
PMM2
COX10
LARS2
DGUOK
ETFA
MT-ND2
RRM2B
GPX1
APOC2
CTSK
MT-TL1
HBEGF
ABHD5
ESR1
COX15
GOT1
TLR4
CLDN16
NSD1
SLC5A2
GUSB
HK1
MPV17
EPHX2
GYS2
RAB23
CYP11A1
ALDH5A1
PLA2G6
SERAC1
ACADS
IFNG
MANBA
ETFB
COQ9
COX4I1
SLC39A8
ABHD12
FUT2
BCAT2
MLYCD
SDHA
UMOD
STAR
FLNA
LAMP2
KCNJ10
HSD3B2
CANT1
HMGCL
DDC
SMPD1
GALNT2
PGR-AS1
SLC25A19
GOT2
ERBB2
ALDOA
AK1
COX5A
BSND
HTR2C
BCS1L
TRPM6
SLC5A1
SNRPN
BLVRA
AGPAT2
GBA1
TRAPPC11
NPPA
CFD
TUFM
SLC25A13
PDHX
DBT
COQ2
ACACB
MTOR
GAA
CCDC28B
PRKAA1
GBE1
NR3C2
SARS2
MOCS2
MOCOS
MOCS1
HOGA1
UQCC2
GLUL
FMO3
PYGM
GPD1L
NNT
MMUT
TMX2-CTNND1
MT-TM
MT-TS2
SGSH
CACNA1S
GM2A
MT-CO3
MYH3
PAH
NLRP3
DPYD
SLC25A4
AMPD3
TYMP
PLOD2
TREX1
MIR125A
DLAT
CTNNB1
PC
FBP1
CHKB
MAN2B1
FXN
GATM
G6PC3
CA5A
CREBBP
PIKFYVE
FIG4
PEX1
DARS1
NPAP1
TALDO1
SLC6A4
ATP5F1A
GPT2
PPM1K
NEGR1
MT-TV
NPY2R
LPIN2
ADAR
MTFMT
ASIP
ANO10
TMLHE
TIMP1
GALC
TLR2
KMT2A
FUT8
EPHX1
MT-ND4
RPGRIP1L
ACAT1
CYP27A1
ALDH6A1
PEPD
CAPN3
AMACR
NBAS
NDN
DNMT3B
XPNPEP3
GCH1
ACO2
HS6ST1
MT-TK
HJV
OPA1
MIR21
GMPPB
GNPTG
PSAT1
SLC39A14
FAAH
MFSD2A
IMPDH1
LRAT
AGK
TBXAS1
HPD
DDOST
NDUFA8
RARS2
HPS1
GLRX5
MTPAP
SLC35A1
EDEM3
FCSK
LCN2
HIBCH
SETX
MT-ND6
AUH
DNAJC19
NAGS
OPA3
COA5
SRD5A2
PIK3R2
ACAT2
BCKDHA
SCARB2
LBR
SRD5A3
PLCB4
SDHD
SACS
ABCG5
NDUFAF2
RPE65
POMGNT1
RDH12
DHDDS
PIGT
CERKL
HGSNAT
DGKE
PNPT1
ALG8
FTCD
FAH
MT-TG
SLC40A1
HIBADH
COX14
OTC
CCL5
ASS1
LAMA2
NAGA
ABCG8
WDR45
MT-ND5
LDLRAP1
MT-TQ
MT-TR
SAMHD1
STEAP4
CXCL8
CHST3
B3GALT6
NPHP1
LINC00237
MTCH2
GLUD1
POR
GARS1
AKR1D1
COG4
SLC19A2
SLCO1B3
SLC30A10
ALG14
FKRP
CRH
TKT
SLC18A2
IRX3
CLOCK
PEX2
MT-ATP8
MT-ND4L
MT-TH
MT-TN
MT-TS1
MT-TW
MT-TC
MT-TY
DYM
PYGL
BPNT2
NDUFS4
RPL10
ELOVL4
SPTLC1
DARS2
MVK
MT-CO2
HYAL1
NDUFS1
AMT
CLPB
PPA2
ADSL
PRODH
ALDH18A1
NFS1
FA2H
GBA2
PTF1A
C19orf12
COX16
MTRFR
AIFM1
MIR126
MAT1A
DBH
VEGFA
LDHA
TPI1
ABCB11
PRKAG3
LMBRD1
CPS1
TBC1D2B
USP8
MT-TI
CYP1B1
LTC4S
MICU1
SPG7
KCNQ1
AHI1
GDAP1
DHFR
PANK2
TCIRG1
B3GAT3
CHST14
CHSY1
PGM3
ARSL
B4GALT7
SLC35D1
ZMPSTE24
ACSL4
SLC6A8
MT-CO1
MT-TA
CTH
GLS
BPGM
VPS33B
FKTN
PHGDH
PTGIS
PTX3
DHODH
MTMR2
CHST6
SEC23B
PGM1
EOGT
TBX3
GCLC
AHCY
LDHB
SLC25A3
CAVIN1
NFKB1
NDUFS2
IDUA
PHKA1
CUBN
IGF2BP2
PFKM
DAO
CDH23
GHRH
SNORD116-1
MMAA
GNMT
TRIM37
GAS5
NDUFS3
BCKDHB
SUGCT
PIGC
RFT1
PLCG2
TRNT1
DNM2
STAT2
TYR
ALDH7A1
ARSA
ALDH3A2
GCDH
ISCU
KARS1
NDUFS7
XYLT2
ASL
POLR3A
AARS2
MTM1
POLR3B
SEPSECS
SLC6A19
TOP3A
ALOX12B
ATP8B1
BAAT
MARS2
PEX6
PNPLA8
DHTKD1
PIGN
CERS3
MFF
PEX11B
TMEM165
LYRM4
PEX12
NDUFAF5
PDHA1
NPPB
ADK
GYG1
FUT6
MT-TE
EBP
PCYT1A
EDN1
MTO1
PLCE1
MRPL44
ACAD9
CCND1
ITPA
ACOX1
PDHB
GRHPR
UQCRC2
LARS1
GFM1
LIAS
GMPS
ATAD3A
B3GALNT1
COG6
TRMT10C
MRPS28
HP
ABAT
GAMT
QDPR
ACY1
UROD
GNE
COQ8B
UROC1
TANGO2
HSD17B10
TIMM8A
GALT
HSD17B4
HSD17B3
SLC37A4
CNR2
HADHB
GFER
VARS2
FGF23
POMT1
SCO2
MINPP1
DCXR
NDUFV2
TK2
POLG2
MGME1
MMAB
LONP1
PEX7
RDH5
PHYH
PYCR1
AGPS
LARGE1
COQ6
DLD
MTNR1B
MIR7-3HG
AGXT
POMT2
ATP5MC3
PWAR1
PRDX1
UQCRB
PDE11A
PGK1
ABCD1
ATP7A
NDUFA1
RNASEH2A
HCCS
RNASEH2C
RNASEH2B
MIR223
ALDH1A3
GANAB
MCCC1
MCCC2
SC5D
SELP
SCLT1
SIM1-AS1
TNFRSF11B
IGFBP2
ADRB1
OFD1
CTSC
HEXA
HCFC1
TFR2
PPOX
MSMO1
PGAP3
LYST
NADK2
TRH
ARSB
NMNAT1
OAT
C1QBP
GALNT3
GNPAT
NSDHL
SUCLG1
DHCR24
ATP6V0A2
PEX14
PEX19
ARSG
NANS
ALG2
TTPA
ADAMTSL2
PLA2G5
FAM111A
VIPAS39
FDX2
MT-TD
ECHS1
MIRLET7C
VKORC1
KYNU
MDH2
PLCB1
AGA
AK2
NEU1
SLC25A12
UQCRFS1
CYB5R3
SLC25A1
TAT
CPOX
CYC1
GCSH
HLCS
LRPPRC
SLC33A1
AASS
MIPEP
MPC1
SLC35A2
SLC35C1
TRAK1
PIGL
SLC25A46
SLC52A2
TRMT5
BCO1
LIPT2
MT-TL2
GAD2
UBE3A
CC2D2A
SNORD15A
PDSS2
TERC
EP300
AHSG
MIF
SPR
CAD
GALNS
GLB1
PNP
ATP7B
FUCA1
PLCD1
SLC6A9
CTSA
ENO3
FECH
GABRG2
GALK1
GPI
HEXB
PCCA
ALAD
ATIC
B4GALT1
GLRA1
GSS
HMGCS2
HTRA2
OXCT1
PCCB
PHKG2
PIP5K1C
PLOD3
PNPO
SPTLC2
ST3GAL5
STT3A
TPMT
TYRP1
UMPS
AFG3L2
AGL
ALAS2
ALDH4A1
ALG1
ANTXR2
ATP6V1A
ATP6V1E1
BTD
CLPP
CYP7B1
DPYS
GNS
HMBS
LFNG
NDUFV1
NT5C3A
PLOD1
POFUT1
PSPH
SCO1
SCP2
ST3GAL3
SUOX
UPB1
ABCD3
ACADSB
ATP6AP1
CTNS
FDXR
IVD
MGAT2
MPI
NDUFA12
NDUFS8
PDK3
PEX5
RNASET2
TPK1
WARS2
ACOX2
APTX
COQ7
COQ8A
COX6B1
D2HGDH
DPAGT1
DPM1
GALE
HARS2
HGD
MCOLN1
MOGS
NDUFA13
NDUFB8
NDUFB9
NDUFS6
PGAM2
PHKA2
PHKB
PIK3R5
PMPCA
PMPCB
PRKCSH
PUS1
RNASEH1
SLC25A15
SLC52A3
STT3B
TECR
TRAP1
TREH
TSFM
ABCD4
ACSF3
CBLIF
COX6A1
CYP2U1
ETHE1
HAAO
HAGH
MECR
MMACHC
MPDU1
NARS2
NDUFA10
NDUFA6
NDUFA9
NDUFAF4
NDUFB10
NFU1
NGLY1
PGAP1
RPIA
SAR1B
SARDH
SLC39A4
SUCLG2
SUMF1
TARS2
TXN2
UROS
ALG3
ALG9
ATP5F1E
CISD2
CTDP1
EARS2
ELAC2
EPM2A
FAR1
GCLM
GLYCTK
GNPTAB
IARS2
MAGT1
MMADHC
MRPL3
MRPS16
NAXE
NDUFA4
NDUFAF1
PEX10
PEX3
PHKG1
POGLUT1
SIL1
SKIC2
SLC25A22
SSR4
SURF1
TRIT1
TUSC3
TWNK
UQCRQ
ABCD2
ALG6
COQ5
COX20
COX7B
DMGDH
DNA2
FLAD1
FOXRED1
GMPPA
GTPBP3
LIPT1
NDUFA2
NDUFB11
NDUFB3
OPLAH
PIGO
PPCS
RBCK1
SCYL1
SLC25A21
SLC25A32
SLC35A3
SSBP1
VPS33A
ACBD5
ALG11
AMN
B3GALNT2
CARS2
CHCHD10
COG5
COX8A
DDHD1
DNAJC12
DPM3
FBXL4
GATB
GFM2
ISCA2
L2HGDH
MCEE
NDUFAF3
NDUFC2
NHLRC1
NUBPL
PARS2
PEX13
PEX26
PIGM
PIGQ
PIGV
QRSL1
SKIC3
SLC6A20
TACO1
TIMM50
TMEM126A
ALG13
AP1S1
ATP5F1D
ATPAF2
B3GLCT
BOLA3
CD320
COA6
COG1
COG7
COG8
CYB561
DOLK
EPG5
FASTKD2
HSD3B7
ISCA1
LYRM7
MRPL12
MSTO1
NDUFA11
NUS1
PEX16
PTCD3
RTN4IP1
SFXN4
SLC52A1
TIMMDC1
TRMU
TTC19
ALG12
CRPPA
MRM2
MRPS2
MRPS25
MRPS7
NAXD
POMGNT2
RMND1
SLC25A26
SLC25A38
SLC25A42
TMEM126B
B4GAT1
CCDC115
DPM2
MICOS13
MRPS23
NSUN3
PIGP
PIGW
TIMM22
VPS16
COX6A2
GORAB
IBA57
MRPS34
NDUFAF6
POMK
RXYLT1
SDHAF1
STAC3
C1GALT1C1
COA7
GATC
MRPS14
PGAP2
TMEM199
ADCK5
PIGY
ALG10
UQCC3
C2orf69
COA8
NDUFAF8
PET117
PET100
CAPN5
GIPR
PRDM16
MIR155
TERT
ADRA2A
DYNC2H1
GAL
NFE2L2
GIP
PKHD1
ATRX
ARL13B
SELE
NR1H4
MIR215
MIR34A
MIR146B
PHF21A
IFT88
PIK3CG
GCKR
PLAT
FGFR1
MIR182
PPY
MYD88
NHLH2
KCNQ1OT1
MLXIPL
SPP1
KCTD15
FAIM2
HTR2A
SEC16B
AGTR1
SLC27A1
MIR181A2
MALAT1
OCA2
MMP2
IL1R1
VWF
HHEX
MC2R
CIDEA
TIMP2
IFT80
LINC-ROR
ESPL1
NAA50
SMARCA4
KIF7
MAF
LPA
TTR
IL6R
CEP164
MIR27A
CCR3
NCOA1
SMAD4
XBP1
SMO
ETV5
IL17A
FMR1
OXT
CLMP
PTH
VCAM1
SOD2
SOCS1
HDAC4
FGFR3
MEGF8
CA2
FBN1
NPHP4
THBD
WDR19
UBL5
APOA4
CFAP410
ADRA2B
FABP12
HIF1A
CEP120
TTC21B
DEAF1
MIR17
TNFRSF1B
IL1A
MSTN
XIST
EGFR
CGA
MIR221
SCNN1A
ENPP2
USP48
SPX
ANGPTL8
MIR29A
S100A9
IFT81
AGER
NCF1
MIR196A2
FAS
TBX15
IL1RN
ASTN2
TSC2
ESR2
NPHP3
TP53INP2
ARMC5
IQCB1
RET
OTOP1
ACP1
F5
CYP3A4
NTS
PVT1
MIR222
MIR146A
WDR11
DYNC2I1
SERPINA6
CTNNBL1
TRA-TGC7-1
PWRN1
TNFRSF1A
NMB
SFTA3
TBC1D4
ATP6V0D1-DT
CNTF
NUCB2
ITGAM
MEN1
MIR140
ACOT11
ESRRA
FLT1
JAK2
FST
MIR148A
FLCN
CPXCR1
BAIAP2L1
TMEM231
SCARB1
KLF11
IL4
CYP2E1
INVS
MIR19A
NIPBL
SRC
ARID1A
SRD5A1
SNHG14
MIR342
IFNA1
CDKN2B
STX1A
RTL1
TBX1
ATXN2
NEK8
MIR22
KRT7
THBS1
MIR145
GLI2
MYC
SYNE2
NFKBIA
AMH
PRKACA
AVP
MIR519D
BCDIN3D
SERPINC1
BCYRN1
LTA
PGR
PWARSN
TRIP12
EMSLR
TULP1
KISS1
SLC6A2
KCNJ5
NOS2
IL15
IFT140
CST3
TLCD3B
MIR142
CTSS
FOXO1
CUL3
IGF2R
PARK7
FAT1
FADS1
RXRA
TUG1
SELL
WNT5A
CYBA
EIF2AK3
TNFSF11
SEBOX
POC1B
ACVR2B
MPO
DRD4
LRP5
TF
ADM
MIR15A
CCL3
F7
NOTCH1
SMARCB1
ACTB
TRAF3IP1
HMGB1
CDKN1B
MIR96
NPHS2
CDKN3
CCNA2
PIK3CB
TFAP2B
NOTCH2
PREPL
KNG1
AR
IRF6
CDK4
PTGS2
TSC1
BAP1
MIR23A
MIR133A1
RPS6KB1
APC
CXCL10
SLC4A1
MIR320A
MIRLET7D
PDE4D
MIR132
GSTM1
PKD1
GRN
ADIRF
RMRP
APOA2
HGF
LIPF
GNRH1
CCL11
CD4
MIR29C
TCF20
TGFBR2
PPP1R3A
CEBPA
PLTP
FOXC2
STK11
HLA-DRB1
MIR214
SREBF2
GC
KRT20
LEFTY2
PCNT
CCKAR
AOC3
THADA
KRTCAP3
TNMD
BEST1
MIR125B1
TRE-TTC3-1
CS
INHBB
RORC
PTPRF
IFT43
MMP3
MIR107
POC5
SGK1
MIR18A
MAPK1
AQP2
AHR
MIR141
IDH1
SPG11
CRB2
ACE2
PCSK1N
CACNG2-DT
MIR181A1
CERS6
CD163
THOC2
OSBPL8
TOP2A
MSX1
APPL1
DIO2
ZPR1
ATM
PDK4
HK2
TFAP2A
SLC34A1
MIRLET7B
GSK3B
EDNRA
SERPINF1
SLC26A1
SLC4A4
CLU
MIR451A
BMAL1
B2M
TBX22
MIR133B
TLX1NB
APP
MLN
RBPJ
NF1
TAS2R38
CCT2
SAG
MIR378A
CD1D
SNORD115-1
MAPK8
MIR192
DAPK2
MIR26A1
AKT3
MIR183
RB1
MKRN3-AS1
ARNT2
MIR106B
MIR200B
CLPS
AIP
NR1H3
SFRP5
CALCA
CXCR4
CD5L
PDE6D
ZNF423
HSPA5
KRAS
WWOX
NKX2-2
IRX5
MAPK8IP1
USP9X
BRCA1
NRG1
MIR452
KLHL4
LONRF3
ZNF157
DCAF12L2
PIP
MITF
RAB6A
CPT1B
DYNC2I2
PTH1R
KATNIP
CDKN1C
CYP24A1
SETD2
AVPR2
DCC
PDE8B
BMP6
AZGP1
MSRA
CD40LG
PCAT1
OPRM1
MIR200A
PIK3C2A
ACADL
CTLA4
MIR150
FGF19
LINC01554
APOC1
JAZF1
IFT122
NEK1
CASP8
SORBS1
DDX59
PSMD12
HOTAIR
NRXN3
IL6-AS1
MYH10
CRHR1
GCGR
PDGFRA
TRIB3
GNAI2
KRT18
PKM
LYPLAL1
MIR33B
MIR185
MGAM
MECP2
ADNP
ZIC3
CFAP418-AS1
GATA4
WDR35
GTF2I
GJA5
PAX5
CNTNAP2
PON2
KCNA1
CLDN14
KIF14
SAA1
SPARC
PTCH1
LGALS3
APOM
CX3CR1
TMEM43
APOL1
ALPP
COL3A1
LIPG
NXNL1
ACTN4
HLA-DQB1
CYBB
RAB4B-EGLN2
FSHB
GAPDH
DIP2C
MAX
INS-IGF2
CCR5
TBL2
ANGPTL6
CLCN5
WRN
MIR181C
NPY1R
MIR98
GNA11
RHO
MIR148B
IL2RA
CDKN2B-AS1
SCG5
PKD2
NEUROG3
MACORIS
NODAL
NRAS
HMGCR
GRP
MIR26B
TLR3
GLI3
LINC00261
ZNF582
TLR1
ALMS1-IT1
FAS-AS1
SLC26A6
CPLANE1
ACP5
PHEX
CHGA
MAP3K8
BHMT
CDC123
MIR200C
LEPROTL1
ANGPT1
WNT4
USH2A
KCNJ2
BAMBI
IL2
STK38L
SNX3
CLUAP1
CALM3
CASC2
MEOX2
HYLS1
MIRLET7A1
ANGPTL3
PBX1
EVC2
SCNN1G
CKM
IL5
IRAK1
PAX8
CSPP1
ATG7
PRKCZ
SLC5A5
TSPAN8
MIR10B
FGF2
FCER1A
MIR206
MMP1
ABCB1
KIT
TG
DNAJC30
FOXA2
FOXM1
MAP2K1
EPAS1
PCSK2
DELEC1
BMP7
SHH
ABCA4
GLI1
ADAM17
F3
NLRP12
BCL2
ABCG1
SOX6
MIR34C
CD44
DGAT2
BPTF
SLC34A3
TCTN3
FAM20A
EVC
TMEM237
KIAA0586
CCNQ
RNU6-1
CYP7A1
WNK1
KCNJ1
WDR72
OGG1
RPGR
NDRG4
DNAH8
MIR95
KLK3
SLC27A4
PID1
NT5C2
BCHE
PRF1
HRH1
TTN
BAG3
PIK3C3
MACROD2
CMKLR1
SCG3
CRX
HMGA2
ACAN
CHI3L1
UNC13A
TNFRSF11A
MPRIP
IGFBP6
DNAH5
TET2
YAP1
BLK
SIRT3
SOX2
CCR2
IDO1
MIR31
DSP
NMU
NCOR2
MIR30E
TAFA4
GRIN1
RELA
MET
FADS2
IDE
DGKG
PKP2
RFX6
PROX1
SCNN1B
SLC12A1
NHERF1
ATP6V1B1
WNK4
CENPF
CEP41
KLHL3
DYNC2LI1
MAGED2
TCTN2
ARMC9
B9D2
C2CD3
DCDC2
GLIS2
TCTN1
ANKS6
CEP104
MAPKBP1
TMEM138
TMEM107
CEP83
TRAPPC3
B9D1
KIAA0753
TMEM216
ARL6IP6
TSPOAP1
LRRC45
SLX4IP
IQCC
CDKN2C
FGB
ATRN
SPEN
MIR103A1
NPR3
HDAC9
MIR210
IKBKB
SHC1
ZIC1
MIR124-1
CREB1
SSTR5
PLIN2
APCDD1
HNF1A-AS1
HTR6
SNORD44
FOXP3
RNASEL
SHANK3
PGM2L1
PCDH15
VHL
RETSAT
FGFR4
SLC10A2
IL33
ABCG2
HULC
MIR30A
PITRM1
SMARCE1
[truncated: 4,712 more rows]

## Sheet: obesity-HT+RB
obesity-HT	RB		obesity-HT+RB
LEP	PTGS1		PPARG
MC4R	PTGS2		ADRB2
POMC	NCOA2		IL6
LEPR	RXRA		HSD11B1
PPARG	F10		TNF
FTO	PTPN1		INSR
INS	PGR		CRP
PCSK1	NR3C2		RBP4
GHRL	ADH1C		CNR1
ADIPOQ	IGHG1		SERPINE1
UCP3	NCOA1		NAMPT
ADRB3	ADRA2A		SHBG
UCP2	SLC6A2		DGAT1
SIM1	SLC6A3		CYP19A1
AFF4	ADRB2		CCL2
ENPP1	AKR1B1		PPARA
CAST	PLAU		PIK3CA
LOC101929710	LTA4H		SLC2A4
MC3R	MAOB		GCK
BDNF-AS	MAOA		PTEN
PHIP	PRKACA		ACACA
RETN	CTRB1		PTPN1
PYY	CHRM3		TP53
UCP1	CHRM1		SLC6A3
BDNF	ADRB1		IGFBP3
NTRK2	SCN5A		KCNH2
CEP19	HTR2A		HSD11B2
ADCY3	ADRA1A		FABP4
ADRB2	GABRA3		PIK3R1
IL6	CHRM2		CPT1A
DYRK1B	ADRA1B		XDH
AGRP	GABRA1		IL1B
HSD11B1	CHRNA7		HMOX1
GNAS	NOS2		CAV1
LPL	ESR1		MAOA
NR0B2	AR		PPARD
H19	PPARG		CDKN2A
APOB	ESR2		NOS3
PRMT7	DPP4		CYP17A1
KIDINS220	MAPK14		ARG1
TNF	GSK3B		ICAM1
SH2B1	HSP90A		SIRT1
TRAPPC9	CDK2		PON1
INSR	PIK3CG		CTSD
IGF1	PRSS1		AKT1
VPS13B	PIM1		MMP9
LIPE	CCNA2		NR1H2
PDSS1	CALM		DPP4
BBS10	PYGM		IGF2
CRP	PPARD		BRAF
RBP4	CHEK1		CFTR
TUB	F7		IGF1R
INPP5E	F2		SLC22A12
BBS1	NOS3		DHCR7
LIPC	ACHE		TGFB1
ALMS1	GRIA2		G6PD
ABCC8	CYP		ADA
MKKS	RELA		DRD2
BBS4	XDH		FDFT1
BBS2	NCF1		ALDH2
NPY	OLR1		VDR
PNLIP	GABRA2		NPY5R
APOE	TOP2		EGF
CNR1	IKBKB		IL10
SERPINE1	AKT1		F2
APOA1	BCL2		CTSK
BBS7	BAX		ESR1
PLIN1	TNF		IFNG
LINC01672	JUN		ERBB2
CARTPT	AHSA1		SLC5A1
BBS9	CASP3		CFD
BBS5	MAPK8		ACACB
TTC8	MMP1		MTOR
PPARGC1A	STAT1		NR3C2
FFAR4	CDK1		PYGM
NUDC	HMOX1		FBP1
GCG	CYP3A4		CA5A
BBS12	CYP1A2		SLC6A4
SMAD5-AS1	CYP1A1		EPHX1
IRAK1BP1	ICAM1		FAAH
IRS1	SELE		TBXAS1
PNPLA2	VCAM1		CXCL8
MEG3	NR1I2		POR
MT-CYB	CYP1B1		PYGL
NAMPT	ALOX5		VEGFA
LEPROT	HAS2		CYP1B1
AQP7	GSTP1		TYR
CDKAL1	AHR		CCND1
BBIP1	PSMD3		CNR2
DNM1L	SLC2A4		ADRB1
NR3C1	NR1I3		PNP
SDCCAG8	INSR		GLRA1
ARL6	DIO1		MGAT2
CEP290	PPP3CA		TERT
SLC6A14	PRXC1A		ADRA2A
SHBG	GSTM1		NFE2L2
GNB3	GSTM2		SELE
SLC17A5	AKR1C3		PIK3CG
GHRLOS	SLPI		PLAT
MAGEL2	GABRA6		FGFR1
POLG	KCNH2		SPP1
HNF1A	MMP3		HTR2A
DGAT1	EGFR		MMP2
CFAP418	VEGFA		TTR
CYP19A1	CCND1		NCOA1
CCL2	BCL2L1		SMO
GHR	FOS		VCAM1
PHF6	CDKN1A		CA2
CCK	EIF6		THBD
CENPO	CASP9		HIF1A
GH1	MMP2		IL1A
LZTFL1	MMP9		EGFR
MTTP	MAPK1		NCF1
MTHFR	IL10		ESR2
SDC3	EGF		CYP3A4
PPARA	RB1		SERPINA6
PIK3CA	IL6		ESRRA
WDPCP	CDKN2A		JAK2
SLC2A4	TP53		SRC
MT-TP	ELK1		MYC
KSR2	NFKBIA		NFKBIA
HNF4A	POR		PRKACA
GCK	ODC1		PGR
NPC1	CASP8		SLC6A2
COMT	TOP1		KCNJ5
TRIM32	RAF1		NOS2
GLDC	SOD3		CTSS
SCAPER	PRKCA		RXRA
DNMT3A	HIF1A		MPO
KCNJ11	RUNX1T1		DRD4
PNPLA3	HSPA5		F7
PTEN	ERBB2		CCNA2
IFT27	ACACA		PIK3CB
ACACA	CAV1		AR
BRCA2	MYC		CDK4
MKS1	F3		PTGS2
PTPN1	GJA1		CXCL10
LMNA	IL1B		PDE4D
RAI1	CCL2		GSTM1
RIC3	PTGER3		SREBF2
PPARGC1B	CXCL8		RORC
APOA5	PRKCB		MMP3
MFN2	BIRC5		MAPK1
RARRES2	DUOX2		AHR
FABP2	HSPB1		IDH1
ADIPOR1	TGFB1		TOP2A
CELA2A	SULT1E1		HK2
GPD1	MGAM		GSK3B
LPIN1	IL2		APP
ACE	CCNB1		MAPK8
AKT2	PLAT		RB1
IGFBP1	THBD		NR1H3
MYT1L	SERPINE1		HSPA5
TP53	COL1A1		AVPR2
GPT	IFNG		CD40LG
FASN	PTEN		OPRM1
HNF1B	IL1A		CASP8
IRS2	MPO		MGAM
REN	TOP2A		COL3A1
ABCA1	ABCG2		HMGCR
LOC105376020	NFE2L2		IL2
SLC6A3	NQO1		MMP1
MIR143	PARP1		ABCB1
POGZ	COL3A1		KIT
LDLR	CXCL11		MAP2K1
SREBF1	CXCL2		ADAM17
CUL4B	DCAF5		F3
MYH9	CHEK2		BCL2
HCRT	CLDN4		BCHE
PLA2G7	PPARA		GRIN1
IGFBP3	HSF1		RELA
INPPL1	CRP		MET
SCN1A	CXCL10		IKBKB
WFS1	CHUK		HTR6
SOD1	SPP1		ABCG2
KCNH2	RUNX2		SOAT1
COG2	RASSF1		BIRC5
HSD11B2	E2F1		F2R
FBXO11	E2F2		STAT1
TCF7L2	ACP3		PRKCA
G6PC1	CTSD		OLR1
DDHD2	IGFBP3		CYP1A1
SLC2A1	IGF2		ACHE
FABP4	CD40LG		GSTP1
PIK3R1	IRF1		MAPT
PDX1	ERBB3		NOX4
CPT1A	PON1		CDKN1A
XDH	PCOLCE		ERN1
MIR27B	NPEPPS		AMY1A
IL1B	HK2		MAPK14
MIR122	NKX3-1		FOS
HMOX1	RASA1		TNKS
NRXN1	CNR1		PIM1
CAV1	FAAH		MAOB
MAOA	HSD11B1		FABP3
CHKB-CPT1B	CYP19A1		MMP7
PPARD	CNR2		MMP14
H6PD	TAS2R31		CASP3
CDKN2A	CYP17A1		HTR1A
PRL	PTGES		PIK3CD
LCAT	P2RY1		CA4
CP	EPHX1		CHEK2
CBS	HSD11B2		TGM2
C3	GRIN1		MGLL
MAN1B1	F2R		NOS1
ITLN1	ROCK2		RAF1
CAPN10	ROCK1		CYP2C19
EMC1	ACACB		F13A1
PCSK9	MGLL		FLT3
GLP1R	SSTR4		HSD17B1
PDP1	HMGCR		JUN
GRIA4	HRH2		CYP1A2
DIXDC1	SOAT1		ALK
RSRC2	DGAT1		ELANE
POLGARF	SLC5A1		NEK2
ALB	RBP4		CXCL11
EIF2S3	MAPT		RUNX2
SOD2-OT1	APP		P2RX7
CAT	ALOX5AP		CTSL
PNPLA6	SNCA		MMP12
SLC2A2	PSEN2		PFKFB3
NEUROD1	ABHD6		ALOX15
CYP21A2	NAMPT		KDR
CASR	SHBG		AXL
LIPA	AKR1C1		SCN5A
PAX4	FABP4		SOD3
IL18	FABP3		GJA1
MT-RNR1	CDK6		RORA
NOS3	CDK4		HSPB1
ALPL	PTAFR		NR1I2
CERNA3	CDC7		ADORA1
GGT1	SMO		HCRTR2
RYR1	CFD		NPC1L1
SCD	AVPR1A		MMP13
CYP17A1	PIK3CA		GABRB3
CPE	SRC		ODC1
ARG1	C3AR1		AKR1B1
CPT2	ADORA1		MAPK10
HFE	RPS6KA3		BAX
CYP11B2	NQO2		HCRTR1
SERPINA12	NMUR2		GABRA6
ICAM1	ADRA2C		NQO1
SIRT1	NOX4		TACR3
CIDEC	ALDH2		ITGAV
SOCS3	NPC1L1		CA6
PON1	NR1H3		SCN9A
MT-ND1	RORC		VCP
CTSD	SREBF2		FAP
HAMP	CYP51A1		CASP9
CETP	RORA		SLPI
MRPS22	CYP2C19		NTRK1
SNHG11	SERPINA6		ABHD6
PTPN11	G6PD		PRKCB
AKT1	SLC6A4		CHUK
TMEM67	BCHE		ADRA1B
MMP9	NR1H2		RUNX1T1
NR1H2	PTGER1		TSPO
APLN	PTGER2		CDK6
SLC2A9	TBXAS1		AKR1C3
COA3	SQLE		MME
MT-ATP6	VDR		ADRA1A
DPP4	DHCR7		PLA2G2A
HADHA	PTPN6		SULT1E1
PAX6	PTPN2		NMUR2
IGF2	FDFT1		C3AR1
GAD1	UGT2B7		ALOX5AP
IAPP	GLRA1		BACE1
GHSR	POLB		AKR1C2
PCK2	CA2		SSTR4
LAS1L	CA7		RPS6KA3
MTRR	CA12		CHRM3
MTR	CA4		GLO1
AHDC1	ABCC1		AVPR1A
SLC16A1	ALOX15		CD38
TFAM	ALOX12		ECE1
PRKAB1	IGF1R		RASA1
TH	AVPR2		PDE10A
STAT3	FLT3		CXCR1
CYP27B1	AURKB		SNCA
BRAF	DRD4		CDK1
MCHR1	GLO1		TRPM8
SI	PIK3R1		ERBB3
CFTR	ADORA2A		ELK1
HPRT1	DAPK1		STAT5A
MRAP2	PYGL		OPRD1
BMP2	CA1		CXCL2
PCK1	PTK2		ALOX5
DLK1	HSD17B2		BCL2L1
WT1	KDR		ALOX12
GNPDA2	MMP13		CBR1
HRAS	CA3		E2F1
CEL	PLK1		PARP1
ADIPOR2	CA6		IRF1
ACADVL	PKN1		NR1I3
SDHB	CA14		PDE2A
LCT	CA9		PPP3CA
IGF1R	CSNK2A1		CHRNA7
SLC22A12	MET		UGT2B7
ADCY5	NEK2		PTK2
SERPINA1	CXCR1		KCNK9
IFT172	CAMK2B		ELOVL6
PCBD1	ALK		PTGER2
DHCR7	ABCB1		CSNK2A1
TGFB1	NEK6		CA1
PRKAA2	PLA2G1B		PTPN2
SLC12A3	CA5A		JAK1
CHIT1	BACE1		GABRA3
GYS1	AXL		PLG
KDM6A	NUAK1		NCOA2
FGFR2	AKR1C2		CA9
SMS	AKR1C4		CA12
ACADM	CA13		CA3
PINK1	AKR1A1		CA14
PKLR	GPR35		CA7
TMEM18	KDM4E		CA13
SUCLA2	MYLK		HDAC2
G6PD	SYK		PTPRS
XYLT1	APEX1		PLAU
FH	CDK5R1		GABRA2
IPW	CCNB3		ADORA2A
GK	ARG1		ADORA3
IFT74	MCL1		PTGS1
EXT1	TERT		MAPK9
PRKAG2	TYR		JAK3
FNDC5	HSD17B1		CDK9
AMPD1	ESRRA		HAS2
ABCB7	PTPRS		KMO
ADA	PLG		PLA2G1B
NPC2	MPG		PTGER3
CLCNKB	SLC22A12		DUOX2
PIGA	TTR		DIO1
SLCO1B1	MMP12		PSMD3
TAFAZZIN	CD38		RASSF1
FOLR1	AKR1B10		PRKDC
BCKDK	TNKS2		COL1A1
ACAD8	TNKS		CDK2
TMEM70	CFTR		DAPK1
DRD2	PFKFB3		CCND3
FDFT1	AMY1A		ZAP70
HDAC8	GRK6		MCL1
SLC10A7	ADORA3		AURKB
CLN5	KIT		LCK
TPP1	OPRM1		APEX1
INSIG2	OPRD1		ITK
DNAJC5	ST6GAL1		ST6GAL1
PPT1	CSF1R		SYK
GDF15	PLA2G2A		CCNB1
SLC3A1	NAE1		NEK6
GFPT1	CBR1		ABCC1
KMT2D	MAPK9		CCNE1
CNNM2	MAP2K1		PSEN2
PSAP	HTR1A		CASP7
ASPA	JAK3		TOP1
SLC30A8	LYPLA1		PTPN6
PTS	LYPLA2		ADAM10
PRPS1	ERN1		CLDN4
OCRL	HDAC2		TGM1
ANGPTL4	TDP2		HRH2
SELENBP1	ADA
AGT	PDE2A
PNMT	PNP
APOC3	FNTA
HERC2	CDK9
UGT1A1	JAK1
ATP6AP2	MTOR
CLN3	CAPN1
CLN6	LCK
ALDH2	ITK
SAT1	TXK
SLC7A9	FGFR1
FXYD2	NTRK1
FARS2	WEE1
CLDN19	ABL1
LINC02605	FCER2
MIR33A	PIK3CD
ATP2A1	PRKDC
IDH2	PIK3CB
EXT2	HCK
VDR	PI4KB
HADH	EPHB4
DNMT1	ZAP70
NT5E	STAT5A
MFSD8	KMO
PRKAR1A	JAK2
STS	FBP1
SLC25A20	TRPM8
MTHFD1	ADAM17
HSPD1	MMP14
TCN2	MMP7
NPY5R	ADAM10
CYP11B1	SIRT1
SLC22A5	PDE4B
MKRN3	PDE4D
ABCB4	GRM5
ASAH1	CTSS
IDH3B	CTSV
ATP13A2	CTSL
EGF	KCNJ5
SLC46A1	KCNJ6
CD36	TSPO
BSCL2	SCN9A
CLN8	HCRTR2
ZDHHC24	CTSK
NAGLU	BDKRB1
SST	NPY5R
IL10	KCNK3
YARS2	KCNK9
SLC19A3	GCK
MT-ND3	MME
COQ4	TGM2
F2	TGM1
MT-TF	F13A1
GLA	CCNE2
BRD4	CCND3
APRT	P2RX7
FGF21	DRD2
ETFDH	MAPK10
IER3IP1	HTR7
ALDOB	HTR6
BGLAP	PABPC1
IDS	CCNE1
GPHN	CMA1
CTSF	HCRTR1
CYP2R1	PDE7A
SLC7A7	PDE10A
COL2A1	CHRM4
PMM2	P2RX3
COX10	ITGAV
LARS2	NOS1
DGUOK	ELOVL6
ETFA	CASP7
MT-ND2	CPT1A
RRM2B	PPIA
GPX1	ELANE
APOC2	PREP
CTSK	ECE1
MT-TL1	GRM4
HBEGF	FAP
ABHD5	DBF4
ESR1	POLR1A
COX15	TACR3
GOT1	CACNA1G
TLR4	IDH1
CLDN16	GABRB3
NSD1	MGAT2
SLC5A2	BRAF
GUSB	VCP
HK1	FKBP1A
MPV17	IMPDH2
EPHX2
GYS2
RAB23
CYP11A1
ALDH5A1
PLA2G6
SERAC1
ACADS
IFNG
MANBA
ETFB
COQ9
COX4I1
SLC39A8
ABHD12
FUT2
BCAT2
MLYCD
SDHA
UMOD
STAR
FLNA
LAMP2
KCNJ10
HSD3B2
CANT1
HMGCL
DDC
SMPD1
GALNT2
PGR-AS1
SLC25A19
GOT2
ERBB2
ALDOA
AK1
COX5A
BSND
HTR2C
BCS1L
TRPM6
SLC5A1
SNRPN
BLVRA
AGPAT2
GBA1
TRAPPC11
NPPA
CFD
TUFM
SLC25A13
PDHX
DBT
COQ2
ACACB
MTOR
GAA
CCDC28B
PRKAA1
GBE1
NR3C2
SARS2
MOCS2
MOCOS
MOCS1
HOGA1
UQCC2
GLUL
FMO3
PYGM
GPD1L
NNT
MMUT
TMX2-CTNND1
MT-TM
MT-TS2
SGSH
CACNA1S
GM2A
MT-CO3
MYH3
PAH
NLRP3
DPYD
SLC25A4
AMPD3
TYMP
PLOD2
TREX1
MIR125A
DLAT
CTNNB1
PC
FBP1
CHKB
MAN2B1
FXN
GATM
G6PC3
CA5A
CREBBP
PIKFYVE
FIG4
PEX1
DARS1
NPAP1
TALDO1
SLC6A4
ATP5F1A
GPT2
PPM1K
NEGR1
MT-TV
NPY2R
LPIN2
ADAR
MTFMT
ASIP
ANO10
TMLHE
TIMP1
GALC
TLR2
KMT2A
FUT8
EPHX1
MT-ND4
RPGRIP1L
ACAT1
CYP27A1
ALDH6A1
PEPD
CAPN3
AMACR
NBAS
NDN
DNMT3B
XPNPEP3
GCH1
ACO2
HS6ST1
MT-TK
HJV
OPA1
MIR21
GMPPB
GNPTG
PSAT1
SLC39A14
FAAH
MFSD2A
IMPDH1
LRAT
AGK
TBXAS1
HPD
DDOST
NDUFA8
RARS2
HPS1
GLRX5
MTPAP
SLC35A1
EDEM3
FCSK
LCN2
HIBCH
SETX
MT-ND6
AUH
DNAJC19
NAGS
OPA3
COA5
SRD5A2
PIK3R2
ACAT2
BCKDHA
SCARB2
LBR
SRD5A3
PLCB4
SDHD
SACS
ABCG5
NDUFAF2
RPE65
POMGNT1
RDH12
DHDDS
PIGT
CERKL
HGSNAT
DGKE
PNPT1
ALG8
FTCD
FAH
MT-TG
SLC40A1
HIBADH
COX14
OTC
CCL5
ASS1
LAMA2
NAGA
ABCG8
WDR45
MT-ND5
LDLRAP1
MT-TQ
MT-TR
SAMHD1
STEAP4
CXCL8
CHST3
B3GALT6
NPHP1
LINC00237
MTCH2
GLUD1
POR
GARS1
AKR1D1
COG4
SLC19A2
SLCO1B3
SLC30A10
ALG14
FKRP
CRH
TKT
SLC18A2
IRX3
CLOCK
PEX2
MT-ATP8
MT-ND4L
MT-TH
MT-TN
MT-TS1
MT-TW
MT-TC
MT-TY
DYM
PYGL
BPNT2
NDUFS4
RPL10
ELOVL4
SPTLC1
DARS2
MVK
MT-CO2
HYAL1
NDUFS1
AMT
CLPB
PPA2
ADSL
PRODH
ALDH18A1
NFS1
FA2H
GBA2
PTF1A
C19orf12
COX16
MTRFR
AIFM1
MIR126
MAT1A
DBH
VEGFA
LDHA
TPI1
ABCB11
PRKAG3
LMBRD1
CPS1
TBC1D2B
USP8
MT-TI
CYP1B1
LTC4S
MICU1
SPG7
KCNQ1
AHI1
GDAP1
DHFR
PANK2
TCIRG1
B3GAT3
CHST14
CHSY1
PGM3
ARSL
B4GALT7
SLC35D1
ZMPSTE24
ACSL4
SLC6A8
MT-CO1
MT-TA
CTH
GLS
BPGM
VPS33B
FKTN
PHGDH
PTGIS
PTX3
DHODH
MTMR2
CHST6
SEC23B
PGM1
EOGT
TBX3
GCLC
AHCY
LDHB
SLC25A3
CAVIN1
NFKB1
NDUFS2
IDUA
PHKA1
CUBN
IGF2BP2
PFKM
DAO
CDH23
GHRH
SNORD116-1
MMAA
GNMT
TRIM37
GAS5
NDUFS3
BCKDHB
SUGCT
PIGC
RFT1
PLCG2
TRNT1
DNM2
STAT2
TYR
ALDH7A1
ARSA
ALDH3A2
GCDH
ISCU
KARS1
NDUFS7
XYLT2
ASL
POLR3A
AARS2
MTM1
POLR3B
SEPSECS
SLC6A19
TOP3A
ALOX12B
ATP8B1
BAAT
MARS2
PEX6
PNPLA8
DHTKD1
PIGN
CERS3
MFF
PEX11B
TMEM165
LYRM4
PEX12
NDUFAF5
PDHA1
NPPB
ADK
GYG1
FUT6
MT-TE
EBP
PCYT1A
EDN1
MTO1
PLCE1
MRPL44
ACAD9
CCND1
ITPA
ACOX1
PDHB
GRHPR
UQCRC2
LARS1
GFM1
LIAS
GMPS
ATAD3A
B3GALNT1
COG6
TRMT10C
MRPS28
HP
ABAT
GAMT
QDPR
ACY1
UROD
GNE
COQ8B
UROC1
TANGO2
HSD17B10
TIMM8A
GALT
HSD17B4
HSD17B3
SLC37A4
CNR2
HADHB
GFER
VARS2
FGF23
POMT1
SCO2
MINPP1
DCXR
NDUFV2
TK2
POLG2
MGME1
MMAB
LONP1
PEX7
RDH5
PHYH
PYCR1
AGPS
LARGE1
COQ6
DLD
MTNR1B
MIR7-3HG
AGXT
POMT2
ATP5MC3
PWAR1
PRDX1
UQCRB
PDE11A
PGK1
ABCD1
ATP7A
NDUFA1
RNASEH2A
HCCS
RNASEH2C
RNASEH2B
MIR223
ALDH1A3
GANAB
MCCC1
MCCC2
SC5D
SELP
SCLT1
SIM1-AS1
TNFRSF11B
IGFBP2
ADRB1
OFD1
CTSC
HEXA
HCFC1
TFR2
PPOX
MSMO1
PGAP3
LYST
NADK2
TRH
ARSB
NMNAT1
OAT
C1QBP
GALNT3
GNPAT
NSDHL
SUCLG1
DHCR24
ATP6V0A2
PEX14
PEX19
ARSG
NANS
ALG2
TTPA
ADAMTSL2
PLA2G5
FAM111A
VIPAS39
FDX2
MT-TD
ECHS1
MIRLET7C
VKORC1
KYNU
MDH2
PLCB1
AGA
AK2
NEU1
SLC25A12
UQCRFS1
CYB5R3
SLC25A1
TAT
CPOX
CYC1
GCSH
HLCS
LRPPRC
SLC33A1
AASS
MIPEP
MPC1
SLC35A2
SLC35C1
TRAK1
PIGL
SLC25A46
SLC52A2
TRMT5
BCO1
LIPT2
MT-TL2
GAD2
UBE3A
CC2D2A
SNORD15A
PDSS2
TERC
EP300
AHSG
MIF
SPR
CAD
GALNS
GLB1
PNP
ATP7B
FUCA1
PLCD1
SLC6A9
CTSA
ENO3
FECH
GABRG2
GALK1
GPI
HEXB
PCCA
ALAD
ATIC
B4GALT1
GLRA1
GSS
HMGCS2
HTRA2
OXCT1
PCCB
PHKG2
PIP5K1C
PLOD3
PNPO
SPTLC2
ST3GAL5
STT3A
TPMT
TYRP1
UMPS
AFG3L2
AGL
ALAS2
ALDH4A1
ALG1
ANTXR2
ATP6V1A
ATP6V1E1
BTD
CLPP
CYP7B1
DPYS
GNS
HMBS
LFNG
NDUFV1
NT5C3A
PLOD1
POFUT1
PSPH
SCO1
SCP2
ST3GAL3
SUOX
UPB1
ABCD3
ACADSB
ATP6AP1
CTNS
FDXR
IVD
MGAT2
MPI
NDUFA12
NDUFS8
PDK3
PEX5
RNASET2
TPK1
WARS2
ACOX2
APTX
COQ7
COQ8A
COX6B1
D2HGDH
DPAGT1
DPM1
GALE
HARS2
HGD
MCOLN1
MOGS
NDUFA13
NDUFB8
NDUFB9
NDUFS6
PGAM2
PHKA2
PHKB
PIK3R5
PMPCA
PMPCB
PRKCSH
PUS1
RNASEH1
SLC25A15
SLC52A3
STT3B
TECR
TRAP1
TREH
TSFM
ABCD4
ACSF3
CBLIF
COX6A1
CYP2U1
ETHE1
HAAO
HAGH
MECR
MMACHC
MPDU1
NARS2
NDUFA10
NDUFA6
NDUFA9
NDUFAF4
NDUFB10
NFU1
NGLY1
PGAP1
RPIA
SAR1B
SARDH
SLC39A4
SUCLG2
SUMF1
TARS2
TXN2
UROS
ALG3
ALG9
ATP5F1E
CISD2
CTDP1
EARS2
ELAC2
EPM2A
FAR1
GCLM
GLYCTK
GNPTAB
IARS2
MAGT1
MMADHC
MRPL3
MRPS16
NAXE
NDUFA4
NDUFAF1
PEX10
PEX3
PHKG1
POGLUT1
SIL1
SKIC2
SLC25A22
SSR4
SURF1
TRIT1
TUSC3
TWNK
UQCRQ
ABCD2
ALG6
COQ5
COX20
COX7B
DMGDH
DNA2
FLAD1
FOXRED1
GMPPA
GTPBP3
LIPT1
NDUFA2
NDUFB11
NDUFB3
OPLAH
PIGO
PPCS
RBCK1
SCYL1
SLC25A21
SLC25A32
SLC35A3
SSBP1
VPS33A
ACBD5
ALG11
AMN
B3GALNT2
CARS2
CHCHD10
COG5
COX8A
DDHD1
DNAJC12
DPM3
FBXL4
GATB
GFM2
ISCA2
L2HGDH
MCEE
NDUFAF3
NDUFC2
NHLRC1
NUBPL
PARS2
PEX13
PEX26
PIGM
PIGQ
PIGV
QRSL1
SKIC3
SLC6A20
TACO1
TIMM50
TMEM126A
ALG13
AP1S1
ATP5F1D
ATPAF2
B3GLCT
BOLA3
CD320
COA6
COG1
COG7
COG8
CYB561
DOLK
EPG5
FASTKD2
HSD3B7
ISCA1
LYRM7
MRPL12
MSTO1
NDUFA11
NUS1
PEX16
PTCD3
RTN4IP1
SFXN4
SLC52A1
TIMMDC1
TRMU
TTC19
ALG12
CRPPA
MRM2
MRPS2
MRPS25
MRPS7
NAXD
POMGNT2
RMND1
SLC25A26
SLC25A38
SLC25A42
TMEM126B
B4GAT1
CCDC115
DPM2
MICOS13
MRPS23
NSUN3
PIGP
PIGW
TIMM22
VPS16
COX6A2
GORAB
IBA57
MRPS34
NDUFAF6
POMK
RXYLT1
SDHAF1
STAC3
C1GALT1C1
COA7
GATC
MRPS14
PGAP2
TMEM199
ADCK5
PIGY
ALG10
UQCC3
C2orf69
COA8
NDUFAF8
PET117
PET100
CAPN5
GIPR
PRDM16
MIR155
TERT
ADRA2A
DYNC2H1
GAL
NFE2L2
GIP
PKHD1
ATRX
ARL13B
SELE
NR1H4
MIR215
MIR34A
MIR146B
PHF21A
IFT88
PIK3CG
GCKR
PLAT
FGFR1
MIR182
PPY
MYD88
NHLH2
KCNQ1OT1
MLXIPL
SPP1
KCTD15
FAIM2
HTR2A
SEC16B
AGTR1
SLC27A1
MIR181A2
MALAT1
OCA2
MMP2
IL1R1
VWF
HHEX
MC2R
CIDEA
TIMP2
IFT80
LINC-ROR
ESPL1
NAA50
SMARCA4
KIF7
MAF
LPA
TTR
IL6R
CEP164
MIR27A
CCR3
NCOA1
SMAD4
XBP1
SMO
ETV5
IL17A
FMR1
OXT
CLMP
PTH
VCAM1
SOD2
SOCS1
HDAC4
FGFR3
MEGF8
CA2
FBN1
NPHP4
THBD
WDR19
UBL5
APOA4
CFAP410
ADRA2B
FABP12
HIF1A
CEP120
TTC21B
DEAF1
MIR17
TNFRSF1B
IL1A
MSTN
XIST
EGFR
CGA
MIR221
SCNN1A
ENPP2
USP48
SPX
ANGPTL8
MIR29A
S100A9
IFT81
AGER
NCF1
MIR196A2
FAS
TBX15
IL1RN
ASTN2
TSC2
ESR2
NPHP3
TP53INP2
ARMC5
IQCB1
RET
OTOP1
ACP1
F5
CYP3A4
NTS
PVT1
MIR222
MIR146A
WDR11
DYNC2I1
SERPINA6
CTNNBL1
TRA-TGC7-1
PWRN1
TNFRSF1A
NMB
SFTA3
TBC1D4
ATP6V0D1-DT
CNTF
NUCB2
ITGAM
MEN1
MIR140
ACOT11
ESRRA
FLT1
JAK2
FST
MIR148A
FLCN
CPXCR1
BAIAP2L1
TMEM231
SCARB1
KLF11
IL4
CYP2E1
INVS
MIR19A
NIPBL
SRC
ARID1A
SRD5A1
SNHG14
MIR342
IFNA1
CDKN2B
STX1A
RTL1
TBX1
ATXN2
NEK8
MIR22
KRT7
THBS1
MIR145
GLI2
MYC
SYNE2
NFKBIA
AMH
PRKACA
AVP
MIR519D
BCDIN3D
SERPINC1
BCYRN1
LTA
PGR
PWARSN
TRIP12
EMSLR
TULP1
KISS1
SLC6A2
KCNJ5
NOS2
IL15
IFT140
CST3
TLCD3B
MIR142
CTSS
FOXO1
CUL3
IGF2R
PARK7
FAT1
FADS1
RXRA
TUG1
SELL
WNT5A
CYBA
EIF2AK3
TNFSF11
SEBOX
POC1B
ACVR2B
MPO
DRD4
LRP5
TF
ADM
MIR15A
CCL3
F7
NOTCH1
SMARCB1
ACTB
TRAF3IP1
HMGB1
CDKN1B
MIR96
NPHS2
CDKN3
CCNA2
PIK3CB
TFAP2B
NOTCH2
PREPL
KNG1
AR
IRF6
CDK4
PTGS2
TSC1
BAP1
MIR23A
MIR133A1
RPS6KB1
APC
CXCL10
SLC4A1
MIR320A
MIRLET7D
PDE4D
MIR132
GSTM1
PKD1
GRN
ADIRF
RMRP
APOA2
HGF
LIPF
GNRH1
CCL11
CD4
MIR29C
TCF20
TGFBR2
PPP1R3A
CEBPA
PLTP
FOXC2
STK11
HLA-DRB1
MIR214
SREBF2
GC
KRT20
LEFTY2
PCNT
CCKAR
AOC3
THADA
KRTCAP3
TNMD
BEST1
MIR125B1
TRE-TTC3-1
CS
INHBB
RORC
PTPRF
IFT43
MMP3
MIR107
POC5
SGK1
MIR18A
MAPK1
AQP2
AHR
MIR141
IDH1
SPG11
CRB2
ACE2
PCSK1N
CACNG2-DT
MIR181A1
CERS6
CD163
THOC2
OSBPL8
TOP2A
MSX1
APPL1
DIO2
ZPR1
ATM
PDK4
HK2
TFAP2A
SLC34A1
MIRLET7B
GSK3B
EDNRA
SERPINF1
SLC26A1
SLC4A4
CLU
MIR451A
BMAL1
B2M
TBX22
MIR133B
TLX1NB
APP
MLN
RBPJ
NF1
TAS2R38
CCT2
SAG
MIR378A
CD1D
SNORD115-1
MAPK8
MIR192
DAPK2
MIR26A1
AKT3
MIR183
RB1
MKRN3-AS1
ARNT2
MIR106B
MIR200B
CLPS
AIP
NR1H3
SFRP5
CALCA
CXCR4
CD5L
PDE6D
ZNF423
HSPA5
KRAS
WWOX
NKX2-2
IRX5
MAPK8IP1
USP9X
BRCA1
NRG1
MIR452
KLHL4
LONRF3
ZNF157
DCAF12L2
PIP
MITF
RAB6A
CPT1B
DYNC2I2
PTH1R
KATNIP
CDKN1C
CYP24A1
SETD2
AVPR2
DCC
PDE8B
BMP6
AZGP1
MSRA
CD40LG
PCAT1
OPRM1
MIR200A
PIK3C2A
ACADL
CTLA4
MIR150
FGF19
LINC01554
APOC1
JAZF1
IFT122
NEK1
CASP8
SORBS1
DDX59
PSMD12
HOTAIR
NRXN3
IL6-AS1
MYH10
CRHR1
GCGR
PDGFRA
TRIB3
GNAI2
KRT18
PKM
LYPLAL1
MIR33B
MIR185
MGAM
MECP2
ADNP
ZIC3
CFAP418-AS1
GATA4
WDR35
GTF2I
GJA5
PAX5
CNTNAP2
PON2
KCNA1
CLDN14
KIF14
SAA1
SPARC
PTCH1
LGALS3
APOM
CX3CR1
TMEM43
APOL1
ALPP
COL3A1
LIPG
NXNL1
ACTN4
HLA-DQB1
CYBB
RAB4B-EGLN2
FSHB
GAPDH
DIP2C
MAX
INS-IGF2
CCR5
TBL2
ANGPTL6
CLCN5
WRN
MIR181C
NPY1R
MIR98
GNA11
RHO
MIR148B
IL2RA
CDKN2B-AS1
SCG5
PKD2
NEUROG3
MACORIS
NODAL
NRAS
HMGCR
GRP
MIR26B
TLR3
GLI3
LINC00261
ZNF582
TLR1
ALMS1-IT1
FAS-AS1
SLC26A6
CPLANE1
ACP5
PHEX
CHGA
MAP3K8
BHMT
CDC123
MIR200C
LEPROTL1
ANGPT1
WNT4
USH2A
KCNJ2
BAMBI
IL2
STK38L
SNX3
CLUAP1
CALM3
CASC2
MEOX2
HYLS1
MIRLET7A1
ANGPTL3
PBX1
EVC2
SCNN1G
CKM
IL5
IRAK1
PAX8
CSPP1
ATG7
PRKCZ
SLC5A5
TSPAN8
MIR10B
FGF2
FCER1A
MIR206
MMP1
ABCB1
KIT
TG
DNAJC30
FOXA2
FOXM1
MAP2K1
EPAS1
PCSK2
DELEC1
BMP7
SHH
ABCA4
GLI1
ADAM17
F3
NLRP12
BCL2
ABCG1
SOX6
MIR34C
CD44
DGAT2
BPTF
SLC34A3
TCTN3
FAM20A
EVC
TMEM237
KIAA0586
CCNQ
RNU6-1
CYP7A1
WNK1
KCNJ1
WDR72
OGG1
RPGR
NDRG4
DNAH8
MIR95
KLK3
SLC27A4
PID1
NT5C2
BCHE
PRF1
HRH1
TTN
BAG3
PIK3C3
MACROD2
CMKLR1
SCG3
CRX
HMGA2
ACAN
CHI3L1
UNC13A
TNFRSF11A
MPRIP
IGFBP6
DNAH5
TET2
YAP1
BLK
SIRT3
SOX2
CCR2
IDO1
MIR31
DSP
NMU
NCOR2
MIR30E
TAFA4
GRIN1
RELA
MET
FADS2
IDE
DGKG
PKP2
RFX6
PROX1
SCNN1B
SLC12A1
NHERF1
ATP6V1B1
WNK4
CENPF
CEP41
KLHL3
DYNC2LI1
MAGED2
TCTN2
ARMC9
B9D2
C2CD3
DCDC2
GLIS2
TCTN1
ANKS6
CEP104
MAPKBP1
TMEM138
TMEM107
CEP83
TRAPPC3
B9D1
KIAA0753
TMEM216
ARL6IP6
TSPOAP1
LRRC45
SLX4IP
IQCC
CDKN2C
FGB
ATRN
SPEN
MIR103A1
NPR3
HDAC9
MIR210
IKBKB
SHC1
ZIC1
MIR124-1
CREB1
SSTR5
PLIN2
APCDD1
HNF1A-AS1
HTR6
SNORD44
FOXP3
RNASEL
SHANK3
PGM2L1
PCDH15
VHL
RETSAT
FGFR4
SLC10A2
IL33
ABCG2
HULC
MIR30A
PITRM1
SMARCE1
[truncated: 4,712 more rows]

## Sheet: obesity-HT+PV
obesity-HT	PV		obesity-HT+PV
LEP	PGR		PPARG
MC4R	NCOA2		ADRB2
POMC	PTGS1		IL6
LEPR	PTGS2		HSD11B1
PPARG	HSP90A		TNF
FTO	PIK3CG		INSR
INS	KCNH2		CRP
PCSK1	PRKACA		SERPINE1
GHRL	DRD1		NR3C1
ADIPOQ	CHRM3		SHBG
UCP3	CHRM1		CYP19A1
ADRB3	SCN5A		CCL2
UCP2	GABRA2		PPARA
SIM1	CHRM4		SLC2A4
AFF4	PDE3A		PTEN
ENPP1	HTR2A		ACACA
CAST	GABRA5		PTPN1
LOC101929710	ADRA1A		TP53
MC3R	GABRA3		SLC6A3
BDNF-AS	CHRM2		IGFBP3
PHIP	ADRA1B		KCNH2
RETN	ADRB2		HSD11B2
PYY	CHRNA2		FABP4
UCP1	SLC6A4		PIK3R1
BDNF	OPRM1		XDH
NTRK2	GABRA1		IL1B
CEP19	CHRNA7		HMOX1
ADCY3	CYP		CAV1
ADRB2	BCL2		MAOA
IL6	BAX		PPARD
DYRK1B	CASP9		CDKN2A
AGRP	JUN		NOS3
HSD11B1	CASP3		CYP17A1
GNAS	CASP8		ARG1
LPL	PRKCA		ICAM1
NR0B2	TGFB1		PON1
H19	PON1		CTSD
APOB	MAP2		PTPN11
PRMT7	NOS2		AKT1
KIDINS220	AR		MMP9
TNF	PPARG		NR1H2
SH2B1	DPP4		DPP4
TRAPPC9	PRSS1		IGF2
INSR	F2		CFTR
IGF1	NOS3		IGF1R
VPS13B	ACHE		SLC22A12
LIPE	SLC6A2		DHCR7
PDSS1	TOP2		TGFB1
BBS10	F7		G6PD
CRP	CALM		FDFT1
RBP4	RELA		VDR
TUB	IKBKB		EGF
INPP5E	AKT1		CD36
BBS1	TNF		IL10
LIPC	AHSA1		F2
ALMS1	MAPK8		ESR1
ABCC8	XDH		IFNG
MKKS	MMP1		ERBB2
BBS4	STAT1		NR3C2
BBS2	CDK1		CA5A
NPY	HMOX1		SLC6A4
PNLIP	CYP3A4		TBXAS1
APOE	CYP1A2		CXCL8
CNR1	CYP1A1		POR
SERPINE1	ICAM1		PYGL
APOA1	SELE		VEGFA
BBS7	VCAM1		CYP1B1
PLIN1	NR1I2		TYR
LINC01672	CYP1B1		EDN1
CARTPT	ALOX5		CCND1
BBS9	HAS2		ADRB1
BBS5	GSTP1		GLRA1
TTC8	AHR		TERT
PPARGC1A	PSMD3		ADRA2A
FFAR4	SLC2A4		NFE2L2
NUDC	NR1I3		SELE
GCG	INSR		PIK3CG
BBS12	DIO1		PLAT
SMAD5-AS1	PPP3CA		SPP1
IRAK1BP1	PRXC1A		HTR2A
IRS1	GSTM1		MMP2
PNPLA2	GSTM2		TTR
MEG3	AKR1C3		NCOA1
MT-CYB	SLPI		VCAM1
NAMPT	NR3C2		CA2
LEPROT	ADH1C		THBD
AQP7	IGHG1		HIF1A
CDKAL1	RXRA		IL1A
BBIP1	NCOA1		EGFR
DNM1L	ADRA2A		NCF1
NR3C1	SLC6A3		ESR2
SDCCAG8	AKR1B1		ACP1
ARL6	PLAU		CYP3A4
CEP290	LTA4H		SERPINA6
SLC6A14	MAOB		ESRRA
SHBG	MAOA		IL4
GNB3	CTRB1		SRC
SLC17A5	ADRB1		MYC
GHRLOS	CA2		NFKBIA
MAGEL2	EGFR		PRKACA
POLG	VEGFA		PGR
HNF1A	CCND1		SLC6A2
DGAT1	BCL2L1		NOS2
CFAP418	CDKN1A		RXRA
CYP19A1	MMP2		MPO
CCL2	MMP9		DRD4
GHR	MAPK1		F7
PHF6	IL10		AR
CCK	RB1		CDK4
CENPO	CDK4		PTGS2
GH1	IL6		CXCL10
LZTFL1	TP53		PDE4D
MTTP	NFKBIA		GSTM1
MTHFR	TOP1		SREBF2
SDC3	MDM2		RORC
PPARA	APP		PTPRF
PIK3CA	PCNA		MMP3
WDPCP	ERBB2		MAPK1
SLC2A4	CASP7		AHR
MT-TP	MCL1		TOP2A
KSR2	BIRC5		HK2
HNF4A	IL2		GSK3B
GCK	CCNB1		APP
NPC1	TYR		MAPK8
COMT	IFNG		RB1
TRIM32	IL4		NR1H3
GLDC	TOP2A		HSPA5
SCAPER	XIAP		AVPR2
DNMT3A	CD40LG		CD40LG
KCNJ11	PTGES		OPRM1
PNPLA3	NUF2		CASP8
PTEN	ADCY2		MGAM
IFT27	MET		COL3A1
ACACA	EDN1		HMGCR
BRCA2	ABCB1		IL2
MKS1	CD36		MMP1
PTPN1	GSR		ABCB1
LMNA	PIP4K2A		F3
RAI1	BATF3		BCL2
RIC3	F10		BCHE
PPARGC1B	MMP3		RELA
APOA5	FOS		MET
MFN2	EIF6		IKBKB
RARRES2	EGF		ABCG2
FABP2	CDKN2A		BIRC5
ADIPOR1	ELK1		STAT1
CELA2A	POR		PRKCA
GPD1	ODC1		CYP1A1
LPIN1	RAF1		ACHE
ACE	SOD3		GSTP1
AKT2	HIF1A		MAPT
IGFBP1	RUNX1T1		NOX4
MYT1L	HSPA5		CDKN1A
TP53	ACACA		AMY1A
GPT	CAV1		FOS
FASN	MYC		TNKS
HNF1B	F3		GSR
IRS2	GJA1		PCNA
REN	IL1B		PIM1
ABCA1	CCL2		MAOB
LOC105376020	PTGER3		FABP3
SLC6A3	CXCL8		CASP3
MIR143	PRKCB		CA4
POGZ	DUOX2		CHEK2
LDLR	HSPB1		FABP1
SREBF1	SULT1E1		RAF1
CUL4B	MGAM		CYP2C19
MYH9	PLAT		MAPK3
HCRT	THBD		FLT3
PLA2G7	SERPINE1		HSD17B1
IGFBP3	COL1A1		JUN
INPPL1	PTEN		CYP1A2
SCN1A	IL1A		ALK
WFS1	MPO		NEK2
SOD1	NCF1		CXCL11
KCNH2	ABCG2		RUNX2
COG2	NFE2L2		MMP12
HSD11B2	NQO1		PFKFB3
FBXO11	PARP1		ALOX15
TCF7L2	COL3A1		KDR
G6PC1	CXCL11		AXL
DDHD2	CXCL2		SCN5A
SLC2A1	DCAF5		SOD3
FABP4	CHEK2		GJA1
PIK3R1	CLDN4		RORA
PDX1	PPARA		HSPB1
CPT1A	PPARD		NR1I2
XDH	HSF1		ADORA1
MIR27B	CRP		NPC1L1
IL1B	CXCL10		MMP13
MIR122	CHUK		ODC1
HMOX1	SPP1		AKR1B1
NRXN1	RUNX2		BAX
CAV1	RASSF1		DRD1
MAOA	E2F1		NQO1
CHKB-CPT1B	E2F2		GABRA5
PPARD	ACP3		CA6
H6PD	CTSD		CASP9
CDKN2A	IGFBP3		SLPI
PRL	IGF2		PRKCB
LCAT	IRF1		PRKCH
CP	ERBB3		CHRNA2
CBS	PCOLCE		CHUK
C3	NPEPPS		ADRA1B
MAN1B1	HK2		RUNX1T1
ITLN1	NKX3-1		CDK6
CAPN10	RASA1		AKR1C3
EMC1	NPC1L1		ADRA1A
PCSK9	NR1H3		SULT1E1
GLP1R	RORC		BACE1
PDP1	SHBG		AKR1C2
GRIA4	HMGCR		ATP12A
DIXDC1	CYP17A1		CHRM3
RSRC2	SREBF2		GLO1
POLGARF	CYP19A1		CD38
ALB	CYP51A1		RASA1
EIF2S3	RORA		CXCR1
SOD2-OT1	ESR1		CDK1
CAT	ESR2		ERBB3
PNPLA6	PTPN1		ELK1
SLC2A2	CYP2C19		CXCL2
NEUROD1	SERPINA6		ALOX5
CYP21A2	G6PD		BCL2L1
CASR	BCHE		ALOX12
LIPA	NR1H2		CBR1
PAX4	VDR		E2F1
IL18	PTGER1		PARP1
MT-RNR1	PTGER2		IRF1
NOS3	TBXAS1		NR1I3
ALPL	DHCR7		FABP5
CERNA3	SQLE		PPP3CA
GGT1	GLRA1		CHRNA7
RYR1	HSD11B1		UGT2B7
SCD	PTPN6		PTK2
CYP17A1	PTPN2		XIAP
CPE	FDFT1		PTGER2
ARG1	CES2		CES2
CPT2	UGT2B7		CSNK2A1
HFE	NR3C1		CA1
CYP11B2	POLB		PTPN2
SERPINA12	NOX4		GABRA3
ICAM1	FLT3		PLG
SIRT1	CA7		NCOA2
CIDEC	HSD17B2		CA9
SOCS3	ABCC1		CA12
PON1	HSD17B1		CA3
MT-ND1	CA12		CA14
CTSD	ESRRA		CA7
HAMP	ADORA1		CA13
CETP	CA4		PTPRS
MRPS22	GLO1		PLAU
SNHG11	SYK		GABRA2
PTPN11	GSK3B		ADORA2A
AKT1	ALOX15		ADORA3
TMEM67	ALOX12		PTGS1
MMP9	PTPRS		HAS2
NR1H2	ADORA2A		PIP4K2A
APLN	CDK5R1		PLA2G1B
SLC2A9	CCNB3		PTGER3
COA3	ARG1		DUOX2
MT-ATP6	GPR35		DIO1
DPP4	DAPK1		PSMD3
HADHA	MPG		MDM2
PAX6	SLC22A12		RASSF1
IGF2	TTR		COL1A1
GAD1	AKR1B10		CDK2
IAPP	TNKS2		DAPK1
GHSR	TNKS		MCL1
PCK2	CDK6		AURKB
LAS1L	CDK2		APEX1
MTRR	CSNK2A1		SYK
MTR	AVPR2		CCNB1
AHDC1	IGF1R		NEK6
SLC16A1	PIM1		ABCC1
TFAM	AURKB		PDE3A
PRKAB1	DRD4		CASP7
TH	PIK3R1		TOP1
STAT3	PYGL		PTPN6
CYP27B1	CA1		CLDN4
BRAF	SRC
MCHR1	PTK2
SI	KDR
CFTR	MMP13
HPRT1	CA3
MRAP2	PLK1
BMP2	CA6
PCK1	PKN1
DLK1	CA14
WT1	CA9
GNPDA2	NEK2
HRAS	CXCR1
CEL	CAMK2B
ADIPOR2	ALK
ACADVL	NEK6
SDHB	PLA2G1B
LCT	CA5A
IGF1R	BACE1
SLC22A12	AXL
ADCY5	NUAK1
SERPINA1	AKR1C2
IFT172	AKR1C1
PCBD1	AKR1C4
DHCR7	CA13
TGFB1	AKR1A1
PRKAA2	MMP12
SLC12A3	CD38
CHIT1	CFTR
GYS1	PFKFB3
KDM6A	AMY1A
FGFR2	GRK6
SMS	TERT
ACADM	MAPT
PINK1	HSD11B2
PKLR	PREP
TMEM18	ATP12A
SUCLA2	FABP4
G6PD	FABP3
XYLT1	FABP5
FH	FABP1
IPW	ADORA3
GK	MAPK3
IFT74	PRKCH
EXT1	PTPN11
PRKAG2	PTPRF
FNDC5	ACP1
AMPD1	CDC25A
ABCB7	PLG
ADA	KDM4E
NPC2	FNTA
CLCNKB	PDE4D
PIGA	MYLK
SLCO1B1	APEX1
TAFAZZIN	NAE1
FOLR1	CBR1
BCKDK
ACAD8
TMEM70
DRD2
FDFT1
HDAC8
SLC10A7
CLN5
TPP1
INSIG2
DNAJC5
PPT1
GDF15
SLC3A1
GFPT1
KMT2D
CNNM2
PSAP
ASPA
SLC30A8
PTS
PRPS1
OCRL
ANGPTL4
SELENBP1
AGT
PNMT
APOC3
HERC2
UGT1A1
ATP6AP2
CLN3
CLN6
ALDH2
SAT1
SLC7A9
FXYD2
FARS2
CLDN19
LINC02605
MIR33A
ATP2A1
IDH2
EXT2
VDR
HADH
DNMT1
NT5E
MFSD8
PRKAR1A
STS
SLC25A20
MTHFD1
HSPD1
TCN2
NPY5R
CYP11B1
SLC22A5
MKRN3
ABCB4
ASAH1
IDH3B
ATP13A2
EGF
SLC46A1
CD36
BSCL2
CLN8
ZDHHC24
NAGLU
SST
IL10
YARS2
SLC19A3
MT-ND3
COQ4
F2
MT-TF
GLA
BRD4
APRT
FGF21
ETFDH
IER3IP1
ALDOB
BGLAP
IDS
GPHN
CTSF
CYP2R1
SLC7A7
COL2A1
PMM2
COX10
LARS2
DGUOK
ETFA
MT-ND2
RRM2B
GPX1
APOC2
CTSK
MT-TL1
HBEGF
ABHD5
ESR1
COX15
GOT1
TLR4
CLDN16
NSD1
SLC5A2
GUSB
HK1
MPV17
EPHX2
GYS2
RAB23
CYP11A1
ALDH5A1
PLA2G6
SERAC1
ACADS
IFNG
MANBA
ETFB
COQ9
COX4I1
SLC39A8
ABHD12
FUT2
BCAT2
MLYCD
SDHA
UMOD
STAR
FLNA
LAMP2
KCNJ10
HSD3B2
CANT1
HMGCL
DDC
SMPD1
GALNT2
PGR-AS1
SLC25A19
GOT2
ERBB2
ALDOA
AK1
COX5A
BSND
HTR2C
BCS1L
TRPM6
SLC5A1
SNRPN
BLVRA
AGPAT2
GBA1
TRAPPC11
NPPA
CFD
TUFM
SLC25A13
PDHX
DBT
COQ2
ACACB
MTOR
GAA
CCDC28B
PRKAA1
GBE1
NR3C2
SARS2
MOCS2
MOCOS
MOCS1
HOGA1
UQCC2
GLUL
FMO3
PYGM
GPD1L
NNT
MMUT
TMX2-CTNND1
MT-TM
MT-TS2
SGSH
CACNA1S
GM2A
MT-CO3
MYH3
PAH
NLRP3
DPYD
SLC25A4
AMPD3
TYMP
PLOD2
TREX1
MIR125A
DLAT
CTNNB1
PC
FBP1
CHKB
MAN2B1
FXN
GATM
G6PC3
CA5A
CREBBP
PIKFYVE
FIG4
PEX1
DARS1
NPAP1
TALDO1
SLC6A4
ATP5F1A
GPT2
PPM1K
NEGR1
MT-TV
NPY2R
LPIN2
ADAR
MTFMT
ASIP
ANO10
TMLHE
TIMP1
GALC
TLR2
KMT2A
FUT8
EPHX1
MT-ND4
RPGRIP1L
ACAT1
CYP27A1
ALDH6A1
PEPD
CAPN3
AMACR
NBAS
NDN
DNMT3B
XPNPEP3
GCH1
ACO2
HS6ST1
MT-TK
HJV
OPA1
MIR21
GMPPB
GNPTG
PSAT1
SLC39A14
FAAH
MFSD2A
IMPDH1
LRAT
AGK
TBXAS1
HPD
DDOST
NDUFA8
RARS2
HPS1
GLRX5
MTPAP
SLC35A1
EDEM3
FCSK
LCN2
HIBCH
SETX
MT-ND6
AUH
DNAJC19
NAGS
OPA3
COA5
SRD5A2
PIK3R2
ACAT2
BCKDHA
SCARB2
LBR
SRD5A3
PLCB4
SDHD
SACS
ABCG5
NDUFAF2
RPE65
POMGNT1
RDH12
DHDDS
PIGT
CERKL
HGSNAT
DGKE
PNPT1
ALG8
FTCD
FAH
MT-TG
SLC40A1
HIBADH
COX14
OTC
CCL5
ASS1
LAMA2
NAGA
ABCG8
WDR45
MT-ND5
LDLRAP1
MT-TQ
MT-TR
SAMHD1
STEAP4
CXCL8
CHST3
B3GALT6
NPHP1
LINC00237
MTCH2
GLUD1
POR
GARS1
AKR1D1
COG4
SLC19A2
SLCO1B3
SLC30A10
ALG14
FKRP
CRH
TKT
SLC18A2
IRX3
CLOCK
PEX2
MT-ATP8
MT-ND4L
MT-TH
MT-TN
MT-TS1
MT-TW
MT-TC
MT-TY
DYM
PYGL
BPNT2
NDUFS4
RPL10
ELOVL4
SPTLC1
DARS2
MVK
MT-CO2
HYAL1
NDUFS1
AMT
CLPB
PPA2
ADSL
PRODH
ALDH18A1
NFS1
FA2H
GBA2
PTF1A
C19orf12
COX16
MTRFR
AIFM1
MIR126
MAT1A
DBH
VEGFA
LDHA
TPI1
ABCB11
PRKAG3
LMBRD1
CPS1
TBC1D2B
USP8
MT-TI
CYP1B1
LTC4S
MICU1
SPG7
KCNQ1
AHI1
GDAP1
DHFR
PANK2
TCIRG1
B3GAT3
CHST14
CHSY1
PGM3
ARSL
B4GALT7
SLC35D1
ZMPSTE24
ACSL4
SLC6A8
MT-CO1
MT-TA
CTH
GLS
BPGM
VPS33B
FKTN
PHGDH
PTGIS
PTX3
DHODH
MTMR2
CHST6
SEC23B
PGM1
EOGT
TBX3
GCLC
AHCY
LDHB
SLC25A3
CAVIN1
NFKB1
NDUFS2
IDUA
PHKA1
CUBN
IGF2BP2
PFKM
DAO
CDH23
GHRH
SNORD116-1
MMAA
GNMT
TRIM37
GAS5
NDUFS3
BCKDHB
SUGCT
PIGC
RFT1
PLCG2
TRNT1
DNM2
STAT2
TYR
ALDH7A1
ARSA
ALDH3A2
GCDH
ISCU
KARS1
NDUFS7
XYLT2
ASL
POLR3A
AARS2
MTM1
POLR3B
SEPSECS
SLC6A19
TOP3A
ALOX12B
ATP8B1
BAAT
MARS2
PEX6
PNPLA8
DHTKD1
PIGN
CERS3
MFF
PEX11B
TMEM165
LYRM4
PEX12
NDUFAF5
PDHA1
NPPB
ADK
GYG1
FUT6
MT-TE
EBP
PCYT1A
EDN1
MTO1
PLCE1
MRPL44
ACAD9
CCND1
ITPA
ACOX1
PDHB
GRHPR
UQCRC2
LARS1
GFM1
LIAS
GMPS
ATAD3A
B3GALNT1
COG6
TRMT10C
MRPS28
HP
ABAT
GAMT
QDPR
ACY1
UROD
GNE
COQ8B
UROC1
TANGO2
HSD17B10
TIMM8A
GALT
HSD17B4
HSD17B3
SLC37A4
CNR2
HADHB
GFER
VARS2
FGF23
POMT1
SCO2
MINPP1
DCXR
NDUFV2
TK2
POLG2
MGME1
MMAB
LONP1
PEX7
RDH5
PHYH
PYCR1
AGPS
LARGE1
COQ6
DLD
MTNR1B
MIR7-3HG
AGXT
POMT2
ATP5MC3
PWAR1
PRDX1
UQCRB
PDE11A
PGK1
ABCD1
ATP7A
NDUFA1
RNASEH2A
HCCS
RNASEH2C
RNASEH2B
MIR223
ALDH1A3
GANAB
MCCC1
MCCC2
SC5D
SELP
SCLT1
SIM1-AS1
TNFRSF11B
IGFBP2
ADRB1
OFD1
CTSC
HEXA
HCFC1
TFR2
PPOX
MSMO1
PGAP3
LYST
NADK2
TRH
ARSB
NMNAT1
OAT
C1QBP
GALNT3
GNPAT
NSDHL
SUCLG1
DHCR24
ATP6V0A2
PEX14
PEX19
ARSG
NANS
ALG2
TTPA
ADAMTSL2
PLA2G5
FAM111A
VIPAS39
FDX2
MT-TD
ECHS1
MIRLET7C
VKORC1
KYNU
MDH2
PLCB1
AGA
AK2
NEU1
SLC25A12
UQCRFS1
CYB5R3
SLC25A1
TAT
CPOX
CYC1
GCSH
HLCS
LRPPRC
SLC33A1
AASS
MIPEP
MPC1
SLC35A2
SLC35C1
TRAK1
PIGL
SLC25A46
SLC52A2
TRMT5
BCO1
LIPT2
MT-TL2
GAD2
UBE3A
CC2D2A
SNORD15A
PDSS2
TERC
EP300
AHSG
MIF
SPR
CAD
GALNS
GLB1
PNP
ATP7B
FUCA1
PLCD1
SLC6A9
CTSA
ENO3
FECH
GABRG2
GALK1
GPI
HEXB
PCCA
ALAD
ATIC
B4GALT1
GLRA1
GSS
HMGCS2
HTRA2
OXCT1
PCCB
PHKG2
PIP5K1C
PLOD3
PNPO
SPTLC2
ST3GAL5
STT3A
TPMT
TYRP1
UMPS
AFG3L2
AGL
ALAS2
ALDH4A1
ALG1
ANTXR2
ATP6V1A
ATP6V1E1
BTD
CLPP
CYP7B1
DPYS
GNS
HMBS
LFNG
NDUFV1
NT5C3A
PLOD1
POFUT1
PSPH
SCO1
SCP2
ST3GAL3
SUOX
UPB1
ABCD3
ACADSB
ATP6AP1
CTNS
FDXR
IVD
MGAT2
MPI
NDUFA12
NDUFS8
PDK3
PEX5
RNASET2
TPK1
WARS2
ACOX2
APTX
COQ7
COQ8A
COX6B1
D2HGDH
DPAGT1
DPM1
GALE
HARS2
HGD
MCOLN1
MOGS
NDUFA13
NDUFB8
NDUFB9
NDUFS6
PGAM2
PHKA2
PHKB
PIK3R5
PMPCA
PMPCB
PRKCSH
PUS1
RNASEH1
SLC25A15
SLC52A3
STT3B
TECR
TRAP1
TREH
TSFM
ABCD4
ACSF3
CBLIF
COX6A1
CYP2U1
ETHE1
HAAO
HAGH
MECR
MMACHC
MPDU1
NARS2
NDUFA10
NDUFA6
NDUFA9
NDUFAF4
NDUFB10
NFU1
NGLY1
PGAP1
RPIA
SAR1B
SARDH
SLC39A4
SUCLG2
SUMF1
TARS2
TXN2
UROS
ALG3
ALG9
ATP5F1E
CISD2
CTDP1
EARS2
ELAC2
EPM2A
FAR1
GCLM
GLYCTK
GNPTAB
IARS2
MAGT1
MMADHC
MRPL3
MRPS16
NAXE
NDUFA4
NDUFAF1
PEX10
PEX3
PHKG1
POGLUT1
SIL1
SKIC2
SLC25A22
SSR4
SURF1
TRIT1
TUSC3
TWNK
UQCRQ
ABCD2
ALG6
COQ5
COX20
COX7B
DMGDH
DNA2
FLAD1
FOXRED1
GMPPA
GTPBP3
LIPT1
NDUFA2
NDUFB11
NDUFB3
OPLAH
PIGO
PPCS
RBCK1
SCYL1
SLC25A21
SLC25A32
SLC35A3
SSBP1
VPS33A
ACBD5
ALG11
AMN
B3GALNT2
CARS2
CHCHD10
COG5
COX8A
DDHD1
DNAJC12
DPM3
FBXL4
GATB
GFM2
ISCA2
L2HGDH
MCEE
NDUFAF3
NDUFC2
NHLRC1
NUBPL
PARS2
PEX13
PEX26
PIGM
PIGQ
PIGV
QRSL1
SKIC3
SLC6A20
TACO1
TIMM50
TMEM126A
ALG13
AP1S1
ATP5F1D
ATPAF2
B3GLCT
BOLA3
CD320
COA6
COG1
COG7
COG8
CYB561
DOLK
EPG5
FASTKD2
HSD3B7
ISCA1
LYRM7
MRPL12
MSTO1
NDUFA11
NUS1
PEX16
PTCD3
RTN4IP1
SFXN4
SLC52A1
TIMMDC1
TRMU
TTC19
ALG12
CRPPA
MRM2
MRPS2
MRPS25
MRPS7
NAXD
POMGNT2
RMND1
SLC25A26
SLC25A38
SLC25A42
TMEM126B
B4GAT1
CCDC115
DPM2
MICOS13
MRPS23
NSUN3
PIGP
PIGW
TIMM22
VPS16
COX6A2
GORAB
IBA57
MRPS34
NDUFAF6
POMK
RXYLT1
SDHAF1
STAC3
C1GALT1C1
COA7
GATC
MRPS14
PGAP2
TMEM199
ADCK5
PIGY
ALG10
UQCC3
C2orf69
COA8
NDUFAF8
PET117
PET100
CAPN5
GIPR
PRDM16
MIR155
TERT
ADRA2A
DYNC2H1
GAL
NFE2L2
GIP
PKHD1
ATRX
ARL13B
SELE
NR1H4
MIR215
MIR34A
MIR146B
PHF21A
IFT88
PIK3CG
GCKR
PLAT
FGFR1
MIR182
PPY
MYD88
NHLH2
KCNQ1OT1
MLXIPL
SPP1
KCTD15
FAIM2
HTR2A
SEC16B
AGTR1
SLC27A1
MIR181A2
MALAT1
OCA2
MMP2
IL1R1
VWF
HHEX
MC2R
CIDEA
TIMP2
IFT80
LINC-ROR
ESPL1
NAA50
SMARCA4
KIF7
MAF
LPA
TTR
IL6R
CEP164
MIR27A
CCR3
NCOA1
SMAD4
XBP1
SMO
ETV5
IL17A
FMR1
OXT
CLMP
PTH
VCAM1
SOD2
SOCS1
HDAC4
FGFR3
MEGF8
CA2
FBN1
NPHP4
THBD
WDR19
UBL5
APOA4
CFAP410
ADRA2B
FABP12
HIF1A
CEP120
TTC21B
DEAF1
MIR17
TNFRSF1B
IL1A
MSTN
XIST
EGFR
CGA
MIR221
SCNN1A
ENPP2
USP48
SPX
ANGPTL8
MIR29A
S100A9
IFT81
AGER
NCF1
MIR196A2
FAS
TBX15
IL1RN
ASTN2
TSC2
ESR2
NPHP3
TP53INP2
ARMC5
IQCB1
RET
OTOP1
ACP1
F5
CYP3A4
NTS
PVT1
MIR222
MIR146A
WDR11
DYNC2I1
SERPINA6
CTNNBL1
TRA-TGC7-1
PWRN1
TNFRSF1A
NMB
SFTA3
TBC1D4
ATP6V0D1-DT
CNTF
NUCB2
ITGAM
MEN1
MIR140
ACOT11
ESRRA
FLT1
JAK2
FST
MIR148A
FLCN
CPXCR1
BAIAP2L1
TMEM231
SCARB1
KLF11
IL4
CYP2E1
INVS
MIR19A
NIPBL
SRC
ARID1A
SRD5A1
SNHG14
MIR342
IFNA1
CDKN2B
STX1A
RTL1
TBX1
ATXN2
NEK8
MIR22
KRT7
THBS1
MIR145
GLI2
MYC
SYNE2
NFKBIA
AMH
PRKACA
AVP
MIR519D
BCDIN3D
SERPINC1
BCYRN1
LTA
PGR
PWARSN
TRIP12
EMSLR
TULP1
KISS1
SLC6A2
KCNJ5
NOS2
IL15
IFT140
CST3
TLCD3B
MIR142
CTSS
FOXO1
CUL3
IGF2R
PARK7
FAT1
FADS1
RXRA
TUG1
SELL
WNT5A
CYBA
EIF2AK3
TNFSF11
SEBOX
POC1B
ACVR2B
MPO
DRD4
LRP5
TF
ADM
MIR15A
CCL3
F7
NOTCH1
SMARCB1
ACTB
TRAF3IP1
HMGB1
CDKN1B
MIR96
NPHS2
CDKN3
CCNA2
PIK3CB
TFAP2B
NOTCH2
PREPL
KNG1
AR
IRF6
CDK4
PTGS2
TSC1
BAP1
MIR23A
MIR133A1
RPS6KB1
APC
CXCL10
SLC4A1
MIR320A
MIRLET7D
PDE4D
MIR132
GSTM1
PKD1
GRN
ADIRF
RMRP
APOA2
HGF
LIPF
GNRH1
CCL11
CD4
MIR29C
TCF20
TGFBR2
PPP1R3A
CEBPA
PLTP
FOXC2
STK11
HLA-DRB1
MIR214
SREBF2
GC
KRT20
LEFTY2
PCNT
CCKAR
AOC3
THADA
KRTCAP3
TNMD
BEST1
MIR125B1
TRE-TTC3-1
CS
INHBB
RORC
PTPRF
IFT43
MMP3
MIR107
POC5
SGK1
MIR18A
MAPK1
AQP2
AHR
MIR141
IDH1
SPG11
CRB2
ACE2
PCSK1N
CACNG2-DT
MIR181A1
CERS6
CD163
THOC2
OSBPL8
TOP2A
MSX1
APPL1
DIO2
ZPR1
ATM
PDK4
HK2
TFAP2A
SLC34A1
MIRLET7B
GSK3B
EDNRA
SERPINF1
SLC26A1
SLC4A4
CLU
MIR451A
BMAL1
B2M
TBX22
MIR133B
TLX1NB
APP
MLN
RBPJ
NF1
TAS2R38
CCT2
SAG
MIR378A
CD1D
SNORD115-1
MAPK8
MIR192
DAPK2
MIR26A1
AKT3
MIR183
RB1
MKRN3-AS1
ARNT2
MIR106B
MIR200B
CLPS
AIP
NR1H3
SFRP5
CALCA
CXCR4
CD5L
PDE6D
ZNF423
HSPA5
KRAS
WWOX
NKX2-2
IRX5
MAPK8IP1
USP9X
BRCA1
NRG1
MIR452
KLHL4
LONRF3
ZNF157
DCAF12L2
PIP
MITF
RAB6A
CPT1B
DYNC2I2
PTH1R
KATNIP
CDKN1C
CYP24A1
SETD2
AVPR2
DCC
PDE8B
BMP6
AZGP1
MSRA
CD40LG
PCAT1
OPRM1
MIR200A
PIK3C2A
ACADL
CTLA4
MIR150
FGF19
LINC01554
APOC1
JAZF1
IFT122
NEK1
CASP8
SORBS1
DDX59
PSMD12
HOTAIR
NRXN3
IL6-AS1
MYH10
CRHR1
GCGR
PDGFRA
TRIB3
GNAI2
KRT18
PKM
LYPLAL1
MIR33B
MIR185
MGAM
MECP2
ADNP
ZIC3
CFAP418-AS1
GATA4
WDR35
GTF2I
GJA5
PAX5
CNTNAP2
PON2
KCNA1
CLDN14
KIF14
SAA1
SPARC
PTCH1
LGALS3
APOM
CX3CR1
TMEM43
APOL1
ALPP
COL3A1
LIPG
NXNL1
ACTN4
HLA-DQB1
CYBB
RAB4B-EGLN2
FSHB
GAPDH
DIP2C
MAX
INS-IGF2
CCR5
TBL2
ANGPTL6
CLCN5
WRN
MIR181C
NPY1R
MIR98
GNA11
RHO
MIR148B
IL2RA
CDKN2B-AS1
SCG5
PKD2
NEUROG3
MACORIS
NODAL
NRAS
HMGCR
GRP
MIR26B
TLR3
GLI3
LINC00261
ZNF582
TLR1
ALMS1-IT1
FAS-AS1
SLC26A6
CPLANE1
ACP5
PHEX
CHGA
MAP3K8
BHMT
CDC123
MIR200C
LEPROTL1
ANGPT1
WNT4
USH2A
KCNJ2
BAMBI
IL2
STK38L
SNX3
CLUAP1
CALM3
CASC2
MEOX2
HYLS1
MIRLET7A1
ANGPTL3
PBX1
EVC2
SCNN1G
CKM
IL5
IRAK1
PAX8
CSPP1
ATG7
PRKCZ
SLC5A5
TSPAN8
MIR10B
FGF2
FCER1A
MIR206
MMP1
ABCB1
KIT
TG
DNAJC30
FOXA2
FOXM1
MAP2K1
EPAS1
PCSK2
DELEC1
BMP7
SHH
ABCA4
GLI1
ADAM17
F3
NLRP12
BCL2
ABCG1
SOX6
MIR34C
CD44
DGAT2
BPTF
SLC34A3
TCTN3
FAM20A
EVC
TMEM237
KIAA0586
CCNQ
RNU6-1
CYP7A1
WNK1
KCNJ1
WDR72
OGG1
RPGR
NDRG4
DNAH8
MIR95
KLK3
SLC27A4
PID1
NT5C2
BCHE
PRF1
HRH1
TTN
BAG3
PIK3C3
MACROD2
CMKLR1
SCG3
CRX
HMGA2
ACAN
CHI3L1
UNC13A
TNFRSF11A
MPRIP
IGFBP6
DNAH5
TET2
YAP1
BLK
SIRT3
SOX2
CCR2
IDO1
MIR31
DSP
NMU
NCOR2
MIR30E
TAFA4
GRIN1
RELA
MET
FADS2
IDE
DGKG
PKP2
RFX6
PROX1
SCNN1B
SLC12A1
NHERF1
ATP6V1B1
WNK4
CENPF
CEP41
KLHL3
DYNC2LI1
MAGED2
TCTN2
ARMC9
B9D2
C2CD3
DCDC2
GLIS2
TCTN1
ANKS6
CEP104
MAPKBP1
TMEM138
TMEM107
CEP83
TRAPPC3
B9D1
KIAA0753
TMEM216
ARL6IP6
TSPOAP1
LRRC45
SLX4IP
IQCC
CDKN2C
FGB
ATRN
SPEN
MIR103A1
NPR3
HDAC9
MIR210
IKBKB
SHC1
ZIC1
MIR124-1
CREB1
SSTR5
PLIN2
APCDD1
HNF1A-AS1
HTR6
SNORD44
FOXP3
RNASEL
SHANK3
PGM2L1
PCDH15
VHL
RETSAT
FGFR4
SLC10A2
IL33
ABCG2
HULC
MIR30A
PITRM1
SMARCE1
[truncated: 4,712 more rows]

## Sheet: obesity-HT+ASR
obesity-HT	ASR		obesity-HT+ASR
LEP	PGR		PPARG
MC4R	NCOA2		ADRB2
POMC	PTGS1		HSD11B1
LEPR	PTGS2		NR3C1
PPARG	HSP90A		SHBG
FTO	PIK3CG		CYP19A1
INS	KCNH2		PPARA
PCSK1	PRKACA		PTPN1
GHRL	DRD1		SLC6A3
ADIPOQ	CHRM3		KCNH2
UCP3	CHRM1		MAOA
ADRB3	SCN5A		PPARD
UCP2	GABRA2		CYP17A1
SIM1	CHRM4		PON1
AFF4	PDE3A		NR1H2
ENPP1	HTR2A		DHCR7
CAST	GABRA5		TGFB1
LOC101929710	ADRA1A		G6PD
MC3R	GABRA3		FDFT1
BDNF-AS	CHRM2		VDR
PHIP	ADRA1B		ESR1
RETN	ADRB2		NR3C2
PYY	CHRNA2		SLC6A4
UCP1	SLC6A4		TBXAS1
BDNF	OPRM1		ADRB1
NTRK2	GABRA1		GLRA1
CEP19	CHRNA7		ADRA2A
ADCY3	CYP		PIK3CG
ADRB2	BCL2		HTR2A
IL6	BAX		NCOA1
DYRK1B	CASP9		ESR2
AGRP	JUN		SERPINA6
HSD11B1	CASP3		PRKACA
GNAS	CASP8		PGR
LPL	PRKCA		SLC6A2
NR0B2	TGFB1		NOS2
H19	PON1		RXRA
APOB	MAP2		AR
PRMT7	NR3C2		PTGS2
KIDINS220	ADH1C		SREBF2
TNF	IGHG1		RORC
SH2B1	RXRA		NR1H3
TRAPPC9	NCOA1		OPRM1
INSR	ADRA2A		CASP8
IGF1	SLC6A2		HMGCR
VPS13B	SLC6A3		BCL2
LIPE	AKR1B1		BCHE
PDSS1	PLAU		PRKCA
BBS10	LTA4H		ACHE
CRP	MAOB		MAOB
RBP4	MAOA		CASP3
TUB	CTRB1		CYP2C19
INPP5E	ADRB1		JUN
BBS1	NPC1L1		SCN5A
LIPC	NR1H3		RORA
ALMS1	RORC		NPC1L1
ABCC8	SHBG		AKR1B1
MKKS	HMGCR		BAX
BBS4	CYP17A1		DRD1
BBS2	SREBF2		GABRA5
NPY	CYP19A1		CASP9
PNLIP	AR		CHRNA2
APOE	CYP51A1		ADRA1B
CNR1	RORA		ADRA1A
SERPINE1	ESR1		CHRM3
APOA1	ESR2		NR1I3
BBS7	PTPN1		CHRNA7
PLIN1	CYP2C19		UGT2B7
LINC01672	ACHE		PTGER2
CARTPT	SERPINA6		CES2
BBS9	G6PD		PTPN2
BBS5	BCHE		GABRA3
TTC8	NR1I3		NCOA2
PPARGC1A	NR1H2		PLAU
FFAR4	VDR		GABRA2
NUDC	PTGER1		PTGS1
GCG	PTGER2		PDE3A
BBS12	TBXAS1		PTPN6
SMAD5-AS1	PTGES
IRAK1BP1	DHCR7
IRS1	PPARD
PNPLA2	SQLE
MEG3	GLRA1
MT-CYB	HSD11B1
NAMPT	PTPN6
LEPROT	PTPN2
AQP7	FDFT1
CDKAL1	CES2
BBIP1	NOS2
DNM1L	PPARG
NR3C1	UGT2B7
SDCCAG8	NR3C1
ARL6	POLB
CEP290	PPARA
SLC6A14
SHBG
GNB3
SLC17A5
GHRLOS
MAGEL2
POLG
HNF1A
DGAT1
CFAP418
CYP19A1
CCL2
GHR
PHF6
CCK
CENPO
GH1
LZTFL1
MTTP
MTHFR
SDC3
PPARA
PIK3CA
WDPCP
SLC2A4
MT-TP
KSR2
HNF4A
GCK
NPC1
COMT
TRIM32
GLDC
SCAPER
DNMT3A
KCNJ11
PNPLA3
PTEN
IFT27
ACACA
BRCA2
MKS1
PTPN1
LMNA
RAI1
RIC3
PPARGC1B
APOA5
MFN2
RARRES2
FABP2
ADIPOR1
CELA2A
GPD1
LPIN1
ACE
AKT2
IGFBP1
MYT1L
TP53
GPT
FASN
HNF1B
IRS2
REN
ABCA1
LOC105376020
SLC6A3
MIR143
POGZ
LDLR
SREBF1
CUL4B
MYH9
HCRT
PLA2G7
IGFBP3
INPPL1
SCN1A
WFS1
SOD1
KCNH2
COG2
HSD11B2
FBXO11
TCF7L2
G6PC1
DDHD2
SLC2A1
FABP4
PIK3R1
PDX1
CPT1A
XDH
MIR27B
IL1B
MIR122
HMOX1
NRXN1
CAV1
MAOA
CHKB-CPT1B
PPARD
H6PD
CDKN2A
PRL
LCAT
CP
CBS
C3
MAN1B1
ITLN1
CAPN10
EMC1
PCSK9
GLP1R
PDP1
GRIA4
DIXDC1
RSRC2
POLGARF
ALB
EIF2S3
SOD2-OT1
CAT
PNPLA6
SLC2A2
NEUROD1
CYP21A2
CASR
LIPA
PAX4
IL18
MT-RNR1
NOS3
ALPL
CERNA3
GGT1
RYR1
SCD
CYP17A1
CPE
ARG1
CPT2
HFE
CYP11B2
SERPINA12
ICAM1
SIRT1
CIDEC
SOCS3
PON1
MT-ND1
CTSD
HAMP
CETP
MRPS22
SNHG11
PTPN11
AKT1
TMEM67
MMP9
NR1H2
APLN
SLC2A9
COA3
MT-ATP6
DPP4
HADHA
PAX6
IGF2
GAD1
IAPP
GHSR
PCK2
LAS1L
MTRR
MTR
AHDC1
SLC16A1
TFAM
PRKAB1
TH
STAT3
CYP27B1
BRAF
MCHR1
SI
CFTR
HPRT1
MRAP2
BMP2
PCK1
DLK1
WT1
GNPDA2
HRAS
CEL
ADIPOR2
ACADVL
SDHB
LCT
IGF1R
SLC22A12
ADCY5
SERPINA1
IFT172
PCBD1
DHCR7
TGFB1
PRKAA2
SLC12A3
CHIT1
GYS1
KDM6A
FGFR2
SMS
ACADM
PINK1
PKLR
TMEM18
SUCLA2
G6PD
XYLT1
FH
IPW
GK
IFT74
EXT1
PRKAG2
FNDC5
AMPD1
ABCB7
ADA
NPC2
CLCNKB
PIGA
SLCO1B1
TAFAZZIN
FOLR1
BCKDK
ACAD8
TMEM70
DRD2
FDFT1
HDAC8
SLC10A7
CLN5
TPP1
INSIG2
DNAJC5
PPT1
GDF15
SLC3A1
GFPT1
KMT2D
CNNM2
PSAP
ASPA
SLC30A8
PTS
PRPS1
OCRL
ANGPTL4
SELENBP1
AGT
PNMT
APOC3
HERC2
UGT1A1
ATP6AP2
CLN3
CLN6
ALDH2
SAT1
SLC7A9
FXYD2
FARS2
CLDN19
LINC02605
MIR33A
ATP2A1
IDH2
EXT2
VDR
HADH
DNMT1
NT5E
MFSD8
PRKAR1A
STS
SLC25A20
MTHFD1
HSPD1
TCN2
NPY5R
CYP11B1
SLC22A5
MKRN3
ABCB4
ASAH1
IDH3B
ATP13A2
EGF
SLC46A1
CD36
BSCL2
CLN8
ZDHHC24
NAGLU
SST
IL10
YARS2
SLC19A3
MT-ND3
COQ4
F2
MT-TF
GLA
BRD4
APRT
FGF21
ETFDH
IER3IP1
ALDOB
BGLAP
IDS
GPHN
CTSF
CYP2R1
SLC7A7
COL2A1
PMM2
COX10
LARS2
DGUOK
ETFA
MT-ND2
RRM2B
GPX1
APOC2
CTSK
MT-TL1
HBEGF
ABHD5
ESR1
COX15
GOT1
TLR4
CLDN16
NSD1
SLC5A2
GUSB
HK1
MPV17
EPHX2
GYS2
RAB23
CYP11A1
ALDH5A1
PLA2G6
SERAC1
ACADS
IFNG
MANBA
ETFB
COQ9
COX4I1
SLC39A8
ABHD12
FUT2
BCAT2
MLYCD
SDHA
UMOD
STAR
FLNA
LAMP2
KCNJ10
HSD3B2
CANT1
HMGCL
DDC
SMPD1
GALNT2
PGR-AS1
SLC25A19
GOT2
ERBB2
ALDOA
AK1
COX5A
BSND
HTR2C
BCS1L
TRPM6
SLC5A1
SNRPN
BLVRA
AGPAT2
GBA1
TRAPPC11
NPPA
CFD
TUFM
SLC25A13
PDHX
DBT
COQ2
ACACB
MTOR
GAA
CCDC28B
PRKAA1
GBE1
NR3C2
SARS2
MOCS2
MOCOS
MOCS1
HOGA1
UQCC2
GLUL
FMO3
PYGM
GPD1L
NNT
MMUT
TMX2-CTNND1
MT-TM
MT-TS2
SGSH
CACNA1S
GM2A
MT-CO3
MYH3
PAH
NLRP3
DPYD
SLC25A4
AMPD3
TYMP
PLOD2
TREX1
MIR125A
DLAT
CTNNB1
PC
FBP1
CHKB
MAN2B1
FXN
GATM
G6PC3
CA5A
CREBBP
PIKFYVE
FIG4
PEX1
DARS1
NPAP1
TALDO1
SLC6A4
ATP5F1A
GPT2
PPM1K
NEGR1
MT-TV
NPY2R
LPIN2
ADAR
MTFMT
ASIP
ANO10
TMLHE
TIMP1
GALC
TLR2
KMT2A
FUT8
EPHX1
MT-ND4
RPGRIP1L
ACAT1
CYP27A1
ALDH6A1
PEPD
CAPN3
AMACR
NBAS
NDN
DNMT3B
XPNPEP3
GCH1
ACO2
HS6ST1
MT-TK
HJV
OPA1
MIR21
GMPPB
GNPTG
PSAT1
SLC39A14
FAAH
MFSD2A
IMPDH1
LRAT
AGK
TBXAS1
HPD
DDOST
NDUFA8
RARS2
HPS1
GLRX5
MTPAP
SLC35A1
EDEM3
FCSK
LCN2
HIBCH
SETX
MT-ND6
AUH
DNAJC19
NAGS
OPA3
COA5
SRD5A2
PIK3R2
ACAT2
BCKDHA
SCARB2
LBR
SRD5A3
PLCB4
SDHD
SACS
ABCG5
NDUFAF2
RPE65
POMGNT1
RDH12
DHDDS
PIGT
CERKL
HGSNAT
DGKE
PNPT1
ALG8
FTCD
FAH
MT-TG
SLC40A1
HIBADH
COX14
OTC
CCL5
ASS1
LAMA2
NAGA
ABCG8
WDR45
MT-ND5
LDLRAP1
MT-TQ
MT-TR
SAMHD1
STEAP4
CXCL8
CHST3
B3GALT6
NPHP1
LINC00237
MTCH2
GLUD1
POR
GARS1
AKR1D1
COG4
SLC19A2
SLCO1B3
SLC30A10
ALG14
FKRP
CRH
TKT
SLC18A2
IRX3
CLOCK
PEX2
MT-ATP8
MT-ND4L
MT-TH
MT-TN
MT-TS1
MT-TW
MT-TC
MT-TY
DYM
PYGL
BPNT2
NDUFS4
RPL10
ELOVL4
SPTLC1
DARS2
MVK
MT-CO2
HYAL1
NDUFS1
AMT
CLPB
PPA2
ADSL
PRODH
ALDH18A1
NFS1
FA2H
GBA2
PTF1A
C19orf12
COX16
MTRFR
AIFM1
MIR126
MAT1A
DBH
VEGFA
LDHA
TPI1
ABCB11
PRKAG3
LMBRD1
CPS1
TBC1D2B
USP8
MT-TI
CYP1B1
LTC4S
MICU1
SPG7
KCNQ1
AHI1
GDAP1
DHFR
PANK2
TCIRG1
B3GAT3
CHST14
CHSY1
PGM3
ARSL
B4GALT7
SLC35D1
ZMPSTE24
ACSL4
SLC6A8
MT-CO1
MT-TA
CTH
GLS
BPGM
VPS33B
FKTN
PHGDH
PTGIS
PTX3
DHODH
MTMR2
CHST6
SEC23B
PGM1
EOGT
TBX3
GCLC
AHCY
LDHB
SLC25A3
CAVIN1
NFKB1
NDUFS2
IDUA
PHKA1
CUBN
IGF2BP2
PFKM
DAO
CDH23
GHRH
SNORD116-1
MMAA
GNMT
TRIM37
GAS5
NDUFS3
BCKDHB
SUGCT
PIGC
RFT1
PLCG2
TRNT1
DNM2
STAT2
TYR
ALDH7A1
ARSA
ALDH3A2
GCDH
ISCU
KARS1
NDUFS7
XYLT2
ASL
POLR3A
AARS2
MTM1
POLR3B
SEPSECS
SLC6A19
TOP3A
ALOX12B
ATP8B1
BAAT
MARS2
PEX6
PNPLA8
DHTKD1
PIGN
CERS3
MFF
PEX11B
TMEM165
LYRM4
PEX12
NDUFAF5
PDHA1
NPPB
ADK
GYG1
FUT6
MT-TE
EBP
PCYT1A
EDN1
MTO1
PLCE1
MRPL44
ACAD9
CCND1
ITPA
ACOX1
PDHB
GRHPR
UQCRC2
LARS1
GFM1
LIAS
GMPS
ATAD3A
B3GALNT1
COG6
TRMT10C
MRPS28
HP
ABAT
GAMT
QDPR
ACY1
UROD
GNE
COQ8B
UROC1
TANGO2
HSD17B10
TIMM8A
GALT
HSD17B4
HSD17B3
SLC37A4
CNR2
HADHB
GFER
VARS2
FGF23
POMT1
SCO2
MINPP1
DCXR
NDUFV2
TK2
POLG2
MGME1
MMAB
LONP1
PEX7
RDH5
PHYH
PYCR1
AGPS
LARGE1
COQ6
DLD
MTNR1B
MIR7-3HG
AGXT
POMT2
ATP5MC3
PWAR1
PRDX1
UQCRB
PDE11A
PGK1
ABCD1
ATP7A
NDUFA1
RNASEH2A
HCCS
RNASEH2C
RNASEH2B
MIR223
ALDH1A3
GANAB
MCCC1
MCCC2
SC5D
SELP
SCLT1
SIM1-AS1
TNFRSF11B
IGFBP2
ADRB1
OFD1
CTSC
HEXA
HCFC1
TFR2
PPOX
MSMO1
PGAP3
LYST
NADK2
TRH
ARSB
NMNAT1
OAT
C1QBP
GALNT3
GNPAT
NSDHL
SUCLG1
DHCR24
ATP6V0A2
PEX14
PEX19
ARSG
NANS
ALG2
TTPA
ADAMTSL2
PLA2G5
FAM111A
VIPAS39
FDX2
MT-TD
ECHS1
MIRLET7C
VKORC1
KYNU
MDH2
PLCB1
AGA
AK2
NEU1
SLC25A12
UQCRFS1
CYB5R3
SLC25A1
TAT
CPOX
CYC1
GCSH
HLCS
LRPPRC
SLC33A1
AASS
MIPEP
MPC1
SLC35A2
SLC35C1
TRAK1
PIGL
SLC25A46
SLC52A2
TRMT5
BCO1
LIPT2
MT-TL2
GAD2
UBE3A
CC2D2A
SNORD15A
PDSS2
TERC
EP300
AHSG
MIF
SPR
CAD
GALNS
GLB1
PNP
ATP7B
FUCA1
PLCD1
SLC6A9
CTSA
ENO3
FECH
GABRG2
GALK1
GPI
HEXB
PCCA
ALAD
ATIC
B4GALT1
GLRA1
GSS
HMGCS2
HTRA2
OXCT1
PCCB
PHKG2
PIP5K1C
PLOD3
PNPO
SPTLC2
ST3GAL5
STT3A
TPMT
TYRP1
UMPS
AFG3L2
AGL
ALAS2
ALDH4A1
ALG1
ANTXR2
ATP6V1A
ATP6V1E1
BTD
CLPP
CYP7B1
DPYS
GNS
HMBS
LFNG
NDUFV1
NT5C3A
PLOD1
POFUT1
PSPH
SCO1
SCP2
ST3GAL3
SUOX
UPB1
ABCD3
ACADSB
ATP6AP1
CTNS
FDXR
IVD
MGAT2
MPI
NDUFA12
NDUFS8
PDK3
PEX5
RNASET2
TPK1
WARS2
ACOX2
APTX
COQ7
COQ8A
COX6B1
D2HGDH
DPAGT1
DPM1
GALE
HARS2
HGD
MCOLN1
MOGS
NDUFA13
NDUFB8
NDUFB9
NDUFS6
PGAM2
PHKA2
PHKB
PIK3R5
PMPCA
PMPCB
PRKCSH
PUS1
RNASEH1
SLC25A15
SLC52A3
STT3B
TECR
TRAP1
TREH
TSFM
ABCD4
ACSF3
CBLIF
COX6A1
CYP2U1
ETHE1
HAAO
HAGH
MECR
MMACHC
MPDU1
NARS2
NDUFA10
NDUFA6
NDUFA9
NDUFAF4
NDUFB10
NFU1
NGLY1
PGAP1
RPIA
SAR1B
SARDH
SLC39A4
SUCLG2
SUMF1
TARS2
TXN2
UROS
ALG3
ALG9
ATP5F1E
CISD2
CTDP1
EARS2
ELAC2
EPM2A
FAR1
GCLM
GLYCTK
GNPTAB
IARS2
MAGT1
MMADHC
MRPL3
MRPS16
NAXE
NDUFA4
NDUFAF1
PEX10
PEX3
PHKG1
POGLUT1
SIL1
SKIC2
SLC25A22
SSR4
SURF1
TRIT1
TUSC3
TWNK
UQCRQ
ABCD2
ALG6
COQ5
COX20
COX7B
DMGDH
DNA2
FLAD1
FOXRED1
GMPPA
GTPBP3
LIPT1
NDUFA2
NDUFB11
NDUFB3
OPLAH
PIGO
PPCS
RBCK1
SCYL1
SLC25A21
SLC25A32
SLC35A3
SSBP1
VPS33A
ACBD5
ALG11
AMN
B3GALNT2
CARS2
CHCHD10
COG5
COX8A
DDHD1
DNAJC12
DPM3
FBXL4
GATB
GFM2
ISCA2
L2HGDH
MCEE
NDUFAF3
NDUFC2
NHLRC1
NUBPL
PARS2
PEX13
PEX26
PIGM
PIGQ
PIGV
QRSL1
SKIC3
SLC6A20
TACO1
TIMM50
TMEM126A
ALG13
AP1S1
ATP5F1D
ATPAF2
B3GLCT
BOLA3
CD320
COA6
COG1
COG7
COG8
CYB561
DOLK
EPG5
FASTKD2
HSD3B7
ISCA1
LYRM7
MRPL12
MSTO1
NDUFA11
NUS1
PEX16
PTCD3
RTN4IP1
SFXN4
SLC52A1
TIMMDC1
TRMU
TTC19
ALG12
CRPPA
MRM2
MRPS2
MRPS25
MRPS7
NAXD
POMGNT2
RMND1
SLC25A26
SLC25A38
SLC25A42
TMEM126B
B4GAT1
CCDC115
DPM2
MICOS13
MRPS23
NSUN3
PIGP
PIGW
TIMM22
VPS16
COX6A2
GORAB
IBA57
MRPS34
NDUFAF6
POMK
RXYLT1
SDHAF1
STAC3
C1GALT1C1
COA7
GATC
MRPS14
PGAP2
TMEM199
ADCK5
PIGY
ALG10
UQCC3
C2orf69
COA8
NDUFAF8
PET117
PET100
CAPN5
GIPR
PRDM16
MIR155
TERT
ADRA2A
DYNC2H1
GAL
NFE2L2
GIP
PKHD1
ATRX
ARL13B
SELE
NR1H4
MIR215
MIR34A
MIR146B
PHF21A
IFT88
PIK3CG
GCKR
PLAT
FGFR1
MIR182
PPY
MYD88
NHLH2
KCNQ1OT1
MLXIPL
SPP1
KCTD15
FAIM2
HTR2A
SEC16B
AGTR1
SLC27A1
MIR181A2
MALAT1
OCA2
MMP2
IL1R1
VWF
HHEX
MC2R
CIDEA
TIMP2
IFT80
LINC-ROR
ESPL1
NAA50
SMARCA4
KIF7
MAF
LPA
TTR
IL6R
CEP164
MIR27A
CCR3
NCOA1
SMAD4
XBP1
SMO
ETV5
IL17A
FMR1
OXT
CLMP
PTH
VCAM1
SOD2
SOCS1
HDAC4
FGFR3
MEGF8
CA2
FBN1
NPHP4
THBD
WDR19
UBL5
APOA4
CFAP410
ADRA2B
FABP12
HIF1A
CEP120
TTC21B
DEAF1
MIR17
TNFRSF1B
IL1A
MSTN
XIST
EGFR
CGA
MIR221
SCNN1A
ENPP2
USP48
SPX
ANGPTL8
MIR29A
S100A9
IFT81
AGER
NCF1
MIR196A2
FAS
TBX15
IL1RN
ASTN2
TSC2
ESR2
NPHP3
TP53INP2
ARMC5
IQCB1
RET
OTOP1
ACP1
F5
CYP3A4
NTS
PVT1
MIR222
MIR146A
WDR11
DYNC2I1
SERPINA6
CTNNBL1
TRA-TGC7-1
PWRN1
TNFRSF1A
NMB
SFTA3
TBC1D4
ATP6V0D1-DT
CNTF
NUCB2
ITGAM
MEN1
MIR140
ACOT11
ESRRA
FLT1
JAK2
FST
MIR148A
FLCN
CPXCR1
BAIAP2L1
TMEM231
SCARB1
KLF11
IL4
CYP2E1
INVS
MIR19A
NIPBL
SRC
ARID1A
SRD5A1
SNHG14
MIR342
IFNA1
CDKN2B
STX1A
RTL1
TBX1
ATXN2
NEK8
MIR22
KRT7
THBS1
MIR145
GLI2
MYC
SYNE2
NFKBIA
AMH
PRKACA
AVP
MIR519D
BCDIN3D
SERPINC1
BCYRN1
LTA
PGR
PWARSN
TRIP12
EMSLR
TULP1
KISS1
SLC6A2
KCNJ5
NOS2
IL15
IFT140
CST3
TLCD3B
MIR142
CTSS
FOXO1
CUL3
IGF2R
PARK7
FAT1
FADS1
RXRA
TUG1
SELL
WNT5A
CYBA
EIF2AK3
TNFSF11
SEBOX
POC1B
ACVR2B
MPO
DRD4
LRP5
TF
ADM
MIR15A
CCL3
F7
NOTCH1
SMARCB1
ACTB
TRAF3IP1
HMGB1
CDKN1B
MIR96
NPHS2
CDKN3
CCNA2
PIK3CB
TFAP2B
NOTCH2
PREPL
KNG1
AR
IRF6
CDK4
PTGS2
TSC1
BAP1
MIR23A
MIR133A1
RPS6KB1
APC
CXCL10
SLC4A1
MIR320A
MIRLET7D
PDE4D
MIR132
GSTM1
PKD1
GRN
ADIRF
RMRP
APOA2
HGF
LIPF
GNRH1
CCL11
CD4
MIR29C
TCF20
TGFBR2
PPP1R3A
CEBPA
PLTP
FOXC2
STK11
HLA-DRB1
MIR214
SREBF2
GC
KRT20
LEFTY2
PCNT
CCKAR
AOC3
THADA
KRTCAP3
TNMD
BEST1
MIR125B1
TRE-TTC3-1
CS
INHBB
RORC
PTPRF
IFT43
MMP3
MIR107
POC5
SGK1
MIR18A
MAPK1
AQP2
AHR
MIR141
IDH1
SPG11
CRB2
ACE2
PCSK1N
CACNG2-DT
MIR181A1
CERS6
CD163
THOC2
OSBPL8
TOP2A
MSX1
APPL1
DIO2
ZPR1
ATM
PDK4
HK2
TFAP2A
SLC34A1
MIRLET7B
GSK3B
EDNRA
SERPINF1
SLC26A1
SLC4A4
CLU
MIR451A
BMAL1
B2M
TBX22
MIR133B
TLX1NB
APP
MLN
RBPJ
NF1
TAS2R38
CCT2
SAG
MIR378A
CD1D
SNORD115-1
MAPK8
MIR192
DAPK2
MIR26A1
AKT3
MIR183
RB1
MKRN3-AS1
ARNT2
MIR106B
MIR200B
CLPS
AIP
NR1H3
SFRP5
CALCA
CXCR4
CD5L
PDE6D
ZNF423
HSPA5
KRAS
WWOX
NKX2-2
IRX5
MAPK8IP1
USP9X
BRCA1
NRG1
MIR452
KLHL4
LONRF3
ZNF157
DCAF12L2
PIP
MITF
RAB6A
CPT1B
DYNC2I2
PTH1R
KATNIP
CDKN1C
CYP24A1
SETD2
AVPR2
DCC
PDE8B
BMP6
AZGP1
MSRA
CD40LG
PCAT1
OPRM1
MIR200A
PIK3C2A
ACADL
CTLA4
MIR150
FGF19
LINC01554
APOC1
JAZF1
IFT122
NEK1
CASP8
SORBS1
DDX59
PSMD12
HOTAIR
NRXN3
IL6-AS1
MYH10
CRHR1
GCGR
PDGFRA
TRIB3
GNAI2
KRT18
PKM
LYPLAL1
MIR33B
MIR185
MGAM
MECP2
ADNP
ZIC3
CFAP418-AS1
GATA4
WDR35
GTF2I
GJA5
PAX5
CNTNAP2
PON2
KCNA1
CLDN14
KIF14
SAA1
SPARC
PTCH1
LGALS3
APOM
CX3CR1
TMEM43
APOL1
ALPP
COL3A1
LIPG
NXNL1
ACTN4
HLA-DQB1
CYBB
RAB4B-EGLN2
FSHB
GAPDH
DIP2C
MAX
INS-IGF2
CCR5
TBL2
ANGPTL6
CLCN5
WRN
MIR181C
NPY1R
MIR98
GNA11
RHO
MIR148B
IL2RA
CDKN2B-AS1
SCG5
PKD2
NEUROG3
MACORIS
NODAL
NRAS
HMGCR
GRP
MIR26B
TLR3
GLI3
LINC00261
ZNF582
TLR1
ALMS1-IT1
FAS-AS1
SLC26A6
CPLANE1
ACP5
PHEX
CHGA
MAP3K8
BHMT
CDC123
MIR200C
LEPROTL1
ANGPT1
WNT4
USH2A
KCNJ2
BAMBI
IL2
STK38L
SNX3
CLUAP1
CALM3
CASC2
MEOX2
HYLS1
MIRLET7A1
ANGPTL3
PBX1
EVC2
SCNN1G
CKM
IL5
IRAK1
PAX8
CSPP1
ATG7
PRKCZ
SLC5A5
TSPAN8
MIR10B
FGF2
FCER1A
MIR206
MMP1
ABCB1
KIT
TG
DNAJC30
FOXA2
FOXM1
MAP2K1
EPAS1
PCSK2
DELEC1
BMP7
SHH
ABCA4
GLI1
ADAM17
F3
NLRP12
BCL2
ABCG1
SOX6
MIR34C
CD44
DGAT2
BPTF
SLC34A3
TCTN3
FAM20A
EVC
TMEM237
KIAA0586
CCNQ
RNU6-1
CYP7A1
WNK1
KCNJ1
WDR72
OGG1
RPGR
NDRG4
DNAH8
MIR95
KLK3
SLC27A4
PID1
NT5C2
BCHE
PRF1
HRH1
TTN
BAG3
PIK3C3
MACROD2
CMKLR1
SCG3
CRX
HMGA2
ACAN
CHI3L1
UNC13A
TNFRSF11A
MPRIP
IGFBP6
DNAH5
TET2
YAP1
BLK
SIRT3
SOX2
CCR2
IDO1
MIR31
DSP
NMU
NCOR2
MIR30E
TAFA4
GRIN1
RELA
MET
FADS2
IDE
DGKG
PKP2
RFX6
PROX1
SCNN1B
SLC12A1
NHERF1
ATP6V1B1
WNK4
CENPF
CEP41
KLHL3
DYNC2LI1
MAGED2
TCTN2
ARMC9
B9D2
C2CD3
DCDC2
GLIS2
TCTN1
ANKS6
CEP104
MAPKBP1
TMEM138
TMEM107
CEP83
TRAPPC3
B9D1
KIAA0753
TMEM216
ARL6IP6
TSPOAP1
LRRC45
SLX4IP
IQCC
CDKN2C
FGB
ATRN
SPEN
MIR103A1
NPR3
HDAC9
MIR210
IKBKB
SHC1
ZIC1
MIR124-1
CREB1
SSTR5
PLIN2
APCDD1
HNF1A-AS1
HTR6
SNORD44
FOXP3
RNASEL
SHANK3
PGM2L1
PCDH15
VHL
RETSAT
FGFR4
SLC10A2
IL33
ABCG2
HULC
MIR30A
PITRM1
SMARCE1
[truncated: 4,712 more rows]
