# Supplementary material for: Therapeutic potential of five frequently prescribed herbs in obesity-associated Hashimoto’s thyroiditis: insights from efferocytosis regulation
Source: Front Med (Lausanne). 2025 May 19;12:1538867. doi: 10.3389/fmed.2025.1538867 (PMC12127338; doi:10.3389/fmed.2025.1538867)
Supplement: SUPPLEMENTARY TABLE S2 — Venn diagram data from five-herb GO enrichment analysis. [file Table_2.xlsx]

## Sheet: BP jVenn 5 drugs
FTB	RB	PV	ASR	HMM|FTB	HMM|RB	FTB|RB	FTB|PV	FTB|ASR	RB|PV	HMM|FTB|RB	HMM|FTB|PV	HMM|RB|PV	FTB|PV|ASR	HMM|FTB|RB|PV	HMM|RB|PV|ASR	HMM|FTB|RB|PV|ASR
regulation of establishment of protein localization	inflammatory response	response to molecule of bacterial origin	steroid metabolic process	regulation of MAPK cascade	cell activation	response to lipopolysaccharide	regulation of proteolysis	cellular response to nitrogen compound	positive regulation of cell motility	phosphorylation	response to nutrient levels	cellular response to lipid	regulation of system process	circulatory system process	positive regulation of programmed cell death	response to hormone
response to decreased oxygen levels	response to metal ion	response to ketone	blood circulation	positive regulation of cell migration	cellular response to cytokine stimulus			synaptic signaling	response to alcohol	rhythmic process		positive regulation of phosphorus metabolic process				response to xenobiotic stimulus
modulation of chemical synaptic transmission		negative regulation of response to external stimulus	regulation of miRNA transcription					regulation of secretion by cell				positive regulation of response to external stimulus				regulation of body fluid levels
regulation of inflammatory response		negative regulation of cell population proliferation	regulation of small molecule metabolic process									response to steroid hormone
regulation of lipid metabolic process			regulation of monoatomic ion transport									response to oxygen levels
			behavior									response to oxidative stress
			response to estradiol
			regulation of membrane potential
			response to hypoxia
			mammary gland development
			phospholipase C-activating G protein-coupled receptor signaling pathway
			mRNA transcription by RNA polymerase II

## Sheet: MF jVenn 5 drugs
HMM RB PV ASR FTB
transcription factor binding
protein domain specific binding
neurotransmitter receptor activity
HMM RB PV ASR	RB PV ASR FTB	HMM RB PV FTB
oxidoreductase activity	nuclear receptor activity	phosphatase binding
protein homodimerization activity
HMM RB PV	PV ASR FTB	RB PV FTB	HMM ASR FTB	HMM RB FTB	HMM PV ASR
kinase binding	NADP binding	phosphotransferase activity, alcohol group as acceptor	peptide binding	protein tyrosine kinase activity	hormone binding
carbonate dehydratase activity
kinase regulator activity
cytokine receptor binding
ubiquitin-like protein ligase binding
ASR FTB	PV FTB	RB FTB	HMM RB	RB PV	HMM FTB
G protein-coupled amine receptor activity	transcription coregulator binding	endopeptidase activity	steroid binding	integrin binding	heme binding
			carboxylic acid binding	protease binding
				scaffold protein binding
FTB	HMM	PV	ASR
histone modifying activity	protein kinase activity	monocarboxylic acid binding	catecholamine binding
serotonin binding	histone deacetylase activity		nuclear estrogen receptor activity
protein kinase binding	nuclear steroid receptor activity		cysteine-type endopeptidase activity involved in apoptotic signaling pathway
G protein-coupled adenosine receptor activity			acetylcholine binding
deacetylase activity			non-membrane spanning protein tyrosine phosphatase activity
protein serine/threonine/tyrosine kinase activity			monoamine transmembrane transporter activity
G-protein alpha-subunit binding			DNA-binding transcription repressor activity, RNA polymerase II-specific

## Sheet: CC jVenn 5 drugs
HMM FTB RB PV ASR
receptor complex
organelle outer membrane
HMM FTB RB PV
membrane raft
apical part of cell
perinuclear region of cytoplasm
cell projection membrane
vesicle lumen
side of membrane
glutamatergic synapse
extracellular matrix
nuclear envelope
HMM FTB RB	HMM RB PV
dendrite	protein kinase complex
	transcription regulator complex
	centrosome
HMM RB	HMM PV
focal adhesion	endoplasmic reticulum lumen
phosphatidylinositol 3-kinase complex, class IA
RB	PV	FTB	ASR
postsynapse	neuronal cell body	G protein-coupled serotonin receptor complex	postsynaptic membrane
endosome lumen		neuron projection membrane	plasma membrane raft
endocytic vesicle		tertiary granule	RNA polymerase II transcription regulator complex
			monoatomic ion channel complex
