# Supplementary material for: Therapeutic potential of five frequently prescribed herbs in obesity-associated Hashimoto’s thyroiditis: insights from efferocytosis regulation
Source: Front Med (Lausanne). 2025 May 19;12:1538867. doi: 10.3389/fmed.2025.1538867 (PMC12127338; doi:10.3389/fmed.2025.1538867)
Supplement: SUPPLEMENTARY TABLE S3 — Venn diagram data from four-herb pair GO enrichment analysis. [file Table_3.xlsx]

## Sheet: BP 4 drug pairs
		PV-RB&PV&RB	PV-RB&PV	PV-RB&RB	PV|RB	PV-RB	PV	RB
BP	PV-RB	response to hormone	response to nutrient levels	response to alcohol	response to lipopolysaccharide	response to molecule of bacterial origin	regulation of MAPK cascade	response to metal ion
		response to xenobiotic stimulus			phosphorylation	response to ketone
		cellular response to lipid			cell activation	negative regulation of response to external stimulus
		response to steroid hormone			inflammatory response	negative regulation of cell population proliferation
		response to oxidative stress			cellular response to cytokine stimulus	regulation of proteolysis
		regulation of body fluid levels			rhythmic process	regulation of system process
		positive regulation of cell motility
		response to oxygen levels
		positive regulation of phosphorus metabolic process
		circulatory system process
		positive regulation of programmed cell death
		positive regulation of response to external stimulus
		PV-FTB|PV|FTB	PV-FTB|PV	PV-FTB|FTB	PV FTB	PV-FTB	PV	FTB
	PV-FTB	response to hormone	cellular response to lipid	positive regulation of cell migration		cellular response to organic cyclic compound	positive regulation of cell motility	cellular response to nitrogen compound
		response to xenobiotic stimulus	response to steroid hormone	phosphorylation		cellular response to cytokine stimulus	response to molecule of bacterial origin	regulation of establishment of protein localization
		regulation of body fluid levels	response to oxygen levels	regulation of MAPK cascade		cell activation	response to ketone	response to decreased oxygen levels
		circulatory system process	response to oxidative stress			positive regulation of cytokine production	positive regulation of phosphorus metabolic process	modulation of chemical synaptic transmission
		regulation of system process	positive regulation of response to external stimulus				negative regulation of cell population proliferation	synaptic signaling
		response to nutrient levels	negative regulation of response to external stimulus				positive regulation of programmed cell death	regulation of secretion by cell
		regulation of proteolysis					response to alcohol	regulation of inflammatory response
								regulation of lipid metabolic process
								rhythmic process
								response to lipopolysaccharide
		PV-HMM&PV&HMM	PV-HMM&PV	PV-HMM&HMM	PV HMM	PV-HMM	PV	HMM
	PV-HMM	response to hormone		cellular response to organic cyclic compound			positive regulation of cell motility
		response to xenobiotic stimulus		regulation of MAPK cascade			response to molecule of bacterial origin
		cellular response to lipid		phosphorylation			response to ketone
		positive regulation of phosphorus metabolic process		positive regulation of cell migration			negative regulation of response to external stimulus
		response to steroid hormone		cell activation			negative regulation of cell population proliferation
		circulatory system process		cellular response to cytokine stimulus			response to alcohol
		positive regulation of response to external stimulus		cellular homeostasis			regulation of proteolysis
		response to oxygen levels		rhythmic process			regulation of system process
		response to nutrient levels
		regulation of body fluid levels
		positive regulation of programmed cell death
		response to oxidative stress
		HMM-ASR|HMM|ASR	HMM-ASR ASR	HMM-ASR|HMM	HMM ASR	HMM-ASR		HMM	ASR
	HMM-ASR	response to hormone		cellular response to organic cyclic compound		response to lipopolysaccharide		cellular response to lipid	regulation of system process
		response to xenobiotic stimulus		phosphorylation		response to ketone		response to oxidative stress	steroid metabolic process
		positive regulation of programmed cell death		positive regulation of phosphorus metabolic process					blood circulation
		regulation of body fluid levels		regulation of MAPK cascade					regulation of miRNA transcription
				positive regulation of cell migration					regulation of small molecule metabolic process
				circulatory system process					cellular response to nitrogen compound
				response to steroid hormone					regulation of monoatomic ion transport
				positive regulation of response to external stimulus					behavior
				response to nutrient levels					response to estradiol
				response to oxygen levels					regulation of membrane potential
				cell activation					response to hypoxia
				cellular response to cytokine stimulus					mammary gland development
				rhythmic process					regulation of secretion by cell
				cellular homeostasis					synaptic signaling
									phospholipase C-activating G protein-coupled receptor signaling pathway
									mRNA transcription by RNA polymerase II

## Sheet: MF 4 drug pairs
MF	PV-RB	PV-RB PV RB	PV-RB PV	PV-RB RB	PV RB		PV	RB
		phosphotransferase activity, alcohol group as acceptor	transcription coregulator binding	protein tyrosine kinase activity	scaffold protein binding		monocarboxylic acid binding	steroid binding
		kinase binding	hormone binding	endopeptidase activity			NADP binding
		transcription factor binding		carboxylic acid binding
		protein domain specific binding
		nuclear receptor activity
		oxidoreductase activity
		kinase regulator activity
		protein homodimerization activity
		carbonate dehydratase activity
		neurotransmitter receptor activity
		cytokine receptor binding
		integrin binding
		phosphatase binding
		ubiquitin-like protein ligase binding
		protease binding
		PV-FTB PV FTB	PV-FTB PV	PV-FTB FTB	PV FTB		PV	FTB
	PV-FTB	phosphotransferase activity, alcohol group as acceptor	kinase binding	G protein-coupled amine receptor activity	NADP binding		integrin binding	histone modifying activity
		transcription factor binding	oxidoreductase activity	protein tyrosine kinase activity			protease binding	serotonin binding
		nuclear receptor activity	carbonate dehydratase activity	endopeptidase activity			scaffold protein binding	protein kinase binding
		protein domain specific binding	cytokine receptor binding	heme binding			hormone binding	G protein-coupled adenosine receptor activity
		phosphatase binding	kinase regulator activity	peptide binding				deacetylase activity
		neurotransmitter receptor activity	ubiquitin-like protein ligase binding					protein serine/threonine/tyrosine kinase activity
		transcription coregulator binding	protein homodimerization activity					G-protein alpha-subunit binding
			monocarboxylic acid binding
		PV-HMM PV HMM	PV-HMM PV	PV-HMM HMM	PV HMM		PV	HMM
	PV-HMM	kinase binding	phosphotransferase activity, alcohol group as acceptor	carboxylic acid binding			monocarboxylic acid binding	protein kinase activity
		transcription factor binding	nuclear receptor activity	protein tyrosine kinase activity			integrin binding	steroid binding
		protein domain specific binding	transcription coregulator binding	histone deacetylase activity			protease binding	nuclear steroid receptor activity
		oxidoreductase activity		peptide binding			scaffold protein binding
		carbonate dehydratase activity		heme binding			NADP binding
		protein homodimerization activity
		kinase regulator activity
		phosphatase binding
		ubiquitin-like protein ligase binding
		hormone binding
		neurotransmitter receptor activity
		cytokine receptor binding
	HMM-ASR	HMM-ASR HMM ASR	HMM-ASR ASR	HMM-ASR HMM	HMM ASR	HMM-ASR		HMM	ASR
		transcription factor binding	nuclear receptor activity	protein kinase activity		transcription coregulator binding		steroid binding	G protein-coupled amine receptor activity
		protein domain specific binding		kinase binding				nuclear steroid receptor activity	catecholamine binding
		oxidoreductase activity		carbonate dehydratase activity					nuclear estrogen receptor activity
		protein homodimerization activity		kinase regulator activity					NADP binding
		hormone binding		protein tyrosine kinase activity					cysteine-type endopeptidase activity involved in apoptotic signaling pathway
		neurotransmitter receptor activity		carboxylic acid binding					acetylcholine binding
		peptide binding		phosphatase binding					non-membrane spanning protein tyrosine phosphatase activity
				histone deacetylase activity					monoamine transmembrane transporter activity
				cytokine receptor binding					DNA-binding transcription repressor activity, RNA polymerase II-specific
				ubiquitin-like protein ligase binding
				heme binding

## Sheet: CC 4 drug pairs
CC	PV-RB	PV-RB PV RB	PV-RB PV	PV-RB RB	PV RB	PV-RB	PV	RB
		membrane raft	endoplasmic reticulum lumen	dendrite	centrosome	neuron projection membrane	neuronal cell body	postsynapse
		receptor complex		focal adhesion		platelet alpha granule		phosphatidylinositol 3-kinase complex, class IA
		protein kinase complex		endocytic vesicle
		side of membrane		endosome lumen
		vesicle lumen
		apical part of cell
		cell projection membrane
		perinuclear region of cytoplasm
		transcription regulator complex
		organelle outer membrane
		nuclear envelope
		extracellular matrix
		glutamatergic synapse
		PV-FTB|PV|FTB	PV-FTB|PV	PV-FTB|FTB	PV FTB	PV-FTB	PV	FTB
	PV-FTB	membrane raft	protein kinase complex	dendrite		focal adhesion	neuronal cell body	G protein-coupled serotonin receptor complex
		receptor complex	endoplasmic reticulum lumen	neuron projection membrane		cytoplasmic side of plasma membrane		tertiary granule
		apical part of cell	transcription regulator complex			early endosome
		vesicle lumen	centrosome
		side of membrane
		perinuclear region of cytoplasm
		cell projection membrane
		extracellular matrix
		glutamatergic synapse
		nuclear envelope
		organelle outer membrane
		PV-HMM PV HMM		PV-HMM HMM	PV HMM	PV-HMM	PV	HMM
	PV-HMM	membrane raft		dendrite	glutamatergic synapse	brush border membrane	neuronal cell body
		receptor complex		mitochondrial membrane
		apical part of cell		histone deacetylase complex
		protein kinase complex		focal adhesion
		transcription regulator complex		phosphatidylinositol 3-kinase complex, class IA
		perinuclear region of cytoplasm
		cell projection membrane
		vesicle lumen
		side of membrane
		centrosome
		extracellular matrix
		organelle outer membrane
		endoplasmic reticulum lumen
		nuclear envelope
		HMM-ASR HMM ASR		HMM-ASR HMM	HMM ASR	HMM-ASR		HMM	ASR
	HMM-ASR	receptor complex		membrane raft		brush border membrane		glutamatergic synapse	postsynaptic membrane
		organelle outer membrane		dendrite					plasma membrane raft
				apical part of cell					RNA polymerase II transcription regulator complex
				perinuclear region of cytoplasm					monoatomic ion channel complex
				protein kinase complex
				transcription regulator complex
				cell projection membrane
				vesicle lumen
				side of membrane
				mitochondrial membrane
				centrosome
				extracellular matrix
				nuclear envelope
				endoplasmic reticulum lumen
				histone deacetylase complex
				focal adhesion
				phosphatidylinositol 3-kinase complex, class IA
