# Supplementary material for: Therapeutic potential of five frequently prescribed herbs in obesity-associated Hashimoto’s thyroiditis: insights from efferocytosis regulation
Source: Front Med (Lausanne). 2025 May 19;12:1538867. doi: 10.3389/fmed.2025.1538867 (PMC12127338; doi:10.3389/fmed.2025.1538867)
Supplement: SUPPLEMENTARY TABLE S4 — Bubble figure and Venn diagram data from KEGG enrichment analysis. [file Table_4.xlsx]

## Sheet: bubble figure data 5 drugs
	ID	GeneRatio	Description	Qvalue	Count
ASR	hsa04148	0.0641026	Efferocytosis	6.44859e-10	12
	hsa04020	0.0433071	Calcium signaling pathway	3.22981e-09	21
	hsa04915	0.0647482	Estrogen signaling pathway	4.27557e-09	11
	hsa04659	0.0462963	Th17 cell differentiation	6.40285e-05	6
	hsa04913	0.0784314	Ovarian steroidogenesis	6.47007e-05	6
	ID	GeneRatio	Description	Qvalue	Count
FTB	hsa04024	0.0884956	cAMP signaling pathway	1.90741e-16	37
	hsa04659	0.138889	Th17 cell differentiation	1.9349e-15	40
	hsa04148	0.102564	Efferocytosis	2.07203e-14	20
	hsa04215	0.25	Apoptosis - multiple species	6.96685e-11	27
	hsa04610	0.0909091	Complement and coagulation cascades	2.28003e-07	8
	hsa00590	0.0983607	Arachidonic acid metabolism	5.72695e-06	9
	ID	GeneRatio	Description	Qvalue	Count
HMM	hsa04657	0.315789	IL-17 signaling pathway	4.73206e-32	88
	hsa04020	0.137795	Calcium signaling pathway	2.99212e-24	59
	hsa04914	0.225225	Progesterone-mediated oocyte maturation	5.73935e-23	28
	hsa04148	0.179487	Efferocytosis	8.90874e-23	28
	hsa04630	0.166667	JAK-STAT signaling pathway	7.05259e-22	28
	hsa04115	0.28	p53 signaling pathway	1.31748e-21	33
	hsa04024	0.137168	cAMP signaling pathway	1.43708e-21	37
	hsa00140	0.306452	Steroid hormone biosynthesis	1.75736e-20	24
	hsa04064	0.190476	NF-kappa B signaling pathway	4.1376e-17	20
	ID	GeneRatio	Description	Qvalue	Count
PV	hsa05417	0.208333	Lipid and atherosclerosis	1.22668e-45	116
	hsa04148	0.147436	Efferocytosis	2.39276e-20	23
	hsa04630	0.125	JAK-STAT signaling pathway	3.2555e-17	21
	hsa04024	0.10177	cAMP signaling pathway	8.50658e-17	34
	hsa04020	0.0944882	Calcium signaling pathway	9.20846e-17	40
	hsa00140	0.209677	Steroid hormone biosynthesis	5.22015e-14	18
	hsa04923	0.186441	Regulation of lipolysis in adipocytes	1.94319e-11	24
	ID	GeneRatio	Description	Qvalue	Count
RB	hsa04218	0.229299	Cellular senescence	1.05734e-34	46
	hsa04148	0.179487	Efferocytosis	3.05075e-24	28
	hsa04064	0.2	NF-kappa B signaling pathway	1.92167e-19	31
	hsa05323	0.180851	Rheumatoid arthritis	3.4965e-15	36
	hsa04215	0.34375	Apoptosis - multiple species	1.64932e-13	35
	hsa00140	0.209677	Steroid hormone biosynthesis	1.00315e-12	24
	hsa04022	0.10241	cGMP-PKG signaling pathway	4.09384e-11	28
	hsa04913	0.215686	Ovarian steroidogenesis	4.32928e-11	11

## Sheet: KEGG TOP20
Drug	ID	GeneRatio	Description
RB	hsa04215	0.34375	Apoptosis - multiple species
HMM	hsa04657	0.315789	IL-17 signaling pathway
HMM	hsa00140	0.306452	Steroid hormone biosynthesis
HMM	hsa04115	0.28	p53 signaling pathway
FTB	hsa04215	0.25	Apoptosis - multiple species
RB	hsa04218	0.229299	Cellular senescence
HMM	hsa04914	0.225225	Progesterone-mediated oocyte maturation
RB	hsa04913	0.215686	Ovarian steroidogenesis
RB	hsa00140	0.209677	Steroid hormone biosynthesis
PV	hsa00140	0.209677	Steroid hormone biosynthesis
PV	hsa05417	0.208333	Lipid and atherosclerosis
RB	hsa04064	0.2	NF-kappa B signaling pathway
HMM	hsa04064	0.190476	NF-kappa B signaling pathway
PV	hsa04923	0.186441	Regulation of lipolysis in adipocytes
RB	hsa05323	0.180851	Rheumatoid arthritis
HMM	hsa04148	0.179487	Efferocytosis
RB	hsa04148	0.179487	Efferocytosis
HMM	hsa04630	0.166667	JAK-STAT signaling pathway
PV	hsa04148	0.147436	Efferocytosis
FTB	hsa04659	0.138889	Th17 cell differentiation

## Sheet: jVenn KEGG 5drugs
HMM|FTB|RB|PV|ASR
Pathways in cancer
Efferocytosis
HMM|FTB|RB|PV	HMM|RB|PV|ASR
Nitrogen metabolism	Serotonergic synapse
HMM|FTB|RB	HMM|FTB|PV	HMM|RB|PV	HMM|PV|ASR	FTB|RB|ASR	FTB|PV|ASR
Bladder cancer	cAMP signaling pathway	Insulin resistance	Calcium signaling pathway	Neuroactive ligand-receptor interaction	Chemical carcinogenesis - receptor activation
		Transcriptional misregulation in cancer
		Steroid hormone biosynthesis
HMM|FTB	HMM|RB	HMM|PV	FTB|RB	FTB|PV	FTB|ASR	RB|PV	RB|ASR
Viral carcinogenesis	Amoebiasis	JAK-STAT signaling pathway	Apoptosis - multiple species	Thyroid cancer	Th17 cell differentiation	AGE-RAGE signaling pathway in diabetic complications	Ovarian steroidogenesis
Progesterone-mediated oocyte maturation	NF-kappa B signaling pathway	Platinum drug resistance			Morphine addiction
HMM	FTB	RB	PV	ASR
IL-17 signaling pathway	Gap junction	Cellular senescence	Lipid and atherosclerosis	Estrogen signaling pathway
Alzheimer disease	Type II diabetes mellitus	Rheumatoid arthritis	Proteoglycans in cancer	Cholinergic synapse
p53 signaling pathway	Complement and coagulation cascades	Retrograde endocannabinoid signaling	Leishmaniasis
Antifolate resistance	Alcoholism	Dopaminergic synapse	Chemical carcinogenesis - DNA adducts
	Bile secretion	cGMP-PKG signaling pathway	Adherens junction
	Arachidonic acid metabolism	Amphetamine addiction	Regulation of lipolysis in adipocytes
	Renin secretion

## Sheet: bubble figure data 4 drug pairs
	ID	GeneRatio	Description	Qvalue	Count
HMM-ASR	hsa04657	0.315789	IL-17 signaling pathway	6.37152e-32	88
	hsa04914	0.225225	Progesterone-mediated oocyte maturation	7.42306e-23	28
	hsa04148	0.179487	Efferocytosis	1.16496e-22	28
	hsa04630	0.166667	JAK-STAT signaling pathway	9.20811e-22	28
	hsa04115	0.28	p53 signaling pathway	1.61685e-21	33
	hsa04024	0.137168	cAMP signaling pathway	1.92294e-21	37
	hsa00140	0.306452	Steroid hormone biosynthesis	2.11563e-20	24
	hsa04064	0.190476	NF-kappa B signaling pathway	5.00591e-17	20
	ID	GeneRatio	Description	Qvalue	Count
PV-FTB	hsa04062	0.176166	Chemokine signaling pathway	1.67073e-28	45
	hsa04024	0.146018	cAMP signaling pathway	4.63575e-25	72
	hsa04148	0.173077	Efferocytosis	1.17913e-22	27
	hsa04064	0.2	NF-kappa B signaling pathway	3.46812e-19	32
	hsa04914	0.171171	Progesterone-mediated oocyte maturation	3.66417e-16	21
	hsa04152	0.155738	AMPK signaling pathway	2.18147e-15	29
	hsa04215	0.375	Apoptosis - multiple species	4.99927e-15	33
	hsa04217	0.119497	Necroptosis	2.87579e-13	19
	hsa00140	0.209677	Steroid hormone biosynthesis	1.40293e-12	18
	ID	GeneRatio	Description	Qvalue	Count
PV-HMM	hsa04657	0.315789	IL-17 signaling pathway	1.15807e-31	89
	hsa04919	0.262295	Thyroid hormone signaling pathway	7.02471e-31	69
	hsa04148	0.185897	Efferocytosis	1.28964e-23	29
	hsa04115	0.293333	p53 signaling pathway	9.12106e-23	47
	hsa04914	0.225225	Progesterone-mediated oocyte maturation	1.19592e-22	28
	hsa04024	0.141593	cAMP signaling pathway	3.0956e-22	39
	hsa04630	0.166667	JAK-STAT signaling pathway	1.595e-21	28
	hsa00140	0.306452	Steroid hormone biosynthesis	3.15126e-20	24
	hsa04064	0.2	NF-kappa B signaling pathway	4.19116e-18	21
	ID	GeneRatio	Description	Qvalue	Count
PV-RB	hsa04218	0.242038	Cellular senescence	1.26318e-36	66
	hsa04148	0.198718	Efferocytosis	2.1981e-27	31
	hsa04630	0.178571	JAK-STAT signaling pathway	4.00984e-25	30
	hsa04064	0.209524	NF-kappa B signaling pathway	3.005e-20	32
	hsa04152	0.180328	AMPK signaling pathway	8.4889e-19	35
	hsa04215	0.375	Apoptosis - multiple species	7.03977e-15	37
	hsa04217	0.125786	Necroptosis	4.19301e-14	20
	hsa04022	0.114458	cGMP-PKG signaling pathway	1.03392e-12	31

## Sheet: jVenn KEGG 4 drug pairs
HMM-ASR|PV|ASR	HMM-ASR|HMM	HMM-ASR|ASR	HMM|ASR	HMM-ASR	HMM	ASR
Pathways in cancer	Bladder cancer	Neuroactive ligand-receptor interaction	Calcium signaling pathway			Chemical carcinogenesis - receptor activation
Efferocytosis	IL-17 signaling pathway					Morphine addiction
Serotonergic synapse	Viral carcinogenesis					Estrogen signaling pathway
	Insulin resistance					Cholinergic synapse
	Alzheimer disease					Th17 cell differentiation
	Transcriptional misregulation in cancer					Ovarian steroidogenesis
	Progesterone-mediated oocyte maturation
	JAK-STAT signaling pathway
	p53 signaling pathway
	Platinum drug resistance
	cAMP signaling pathway
	Amoebiasis
	Steroid hormone biosynthesis
	Antifolate resistance
	Nitrogen metabolism
	NF-kappa B signaling pathway
PV-FTB|PV|FTB	PV-FTB|PV	PV-FTB|FTB	PV|FTB	PV-FTB	PV	FTB
Pathways in cancer	AGE-RAGE signaling pathway in diabetic complications	Neuroactive ligand-receptor interaction	Chemical carcinogenesis - receptor activation	Chemokine signaling pathway	Lipid and atherosclerosis	Gap junction
cAMP signaling pathway	Insulin resistance	Viral carcinogenesis	Thyroid cancer	Amoebiasis	Proteoglycans in cancer	Th17 cell differentiation
Efferocytosis	Serotonergic synapse	Progesterone-mediated oocyte maturation		NF-kappa B signaling pathway	Platinum drug resistance	Morphine addiction
Nitrogen metabolism	Transcriptional misregulation in cancer	Apoptosis - multiple species		Inflammatory mediator regulation of TRP channels	Leishmaniasis	Type II diabetes mellitus
	Steroid hormone biosynthesis			AMPK signaling pathway	JAK-STAT signaling pathway	Bladder cancer
				Dopaminergic synapse	Calcium signaling pathway	Complement and coagulation cascades
PV-HMM|PV|HMM	PV-HMM|PV	PV-HMM|HMM	PV|HMM	PV-HMM	PV	HMM
Pathways in cancer		IL-17 signaling pathway	Calcium signaling pathway	Thyroid hormone signaling pathway	AGE-RAGE signaling pathway in diabetic complications	Bladder cancer
Insulin resistance		Alzheimer disease		Neuroactive ligand-receptor interaction	Lipid and atherosclerosis	Viral carcinogenesis
Transcriptional misregulation in cancer		p53 signaling pathway		Malaria	Chemical carcinogenesis - receptor activation
Platinum drug resistance		Progesterone-mediated oocyte maturation			Proteoglycans in cancer
Efferocytosis		Amoebiasis			Leishmaniasis
cAMP signaling pathway		Antifolate resistance			Chemical carcinogenesis - DNA adducts
JAK-STAT signaling pathway		NF-kappa B signaling pathway			Adherens junction
Steroid hormone biosynthesis					Regulation of lipolysis in adipocytes
Serotonergic synapse					Thyroid cancer
Nitrogen metabolism
PV-RB|PV|RB	PV-RB|PV	PV-RB|RB	PV|RB	PV-RB	PV	RB
Pathways in cancer	Chemical carcinogenesis - receptor activation	Cellular senescence	AGE-RAGE signaling pathway in diabetic complications	AMPK signaling pathway	Lipid and atherosclerosis	Bladder cancer
Insulin resistance	JAK-STAT signaling pathway	Neuroactive ligand-receptor interaction	Steroid hormone biosynthesis	Inflammatory mediator regulation of TRP channels	Proteoglycans in cancer	Rheumatoid arthritis
Efferocytosis		Amoebiasis		Malaria	Platinum drug resistance	Ovarian steroidogenesis
Serotonergic synapse		NF-kappa B signaling pathway		Necroptosis	Leishmaniasis	Amphetamine addiction
Transcriptional misregulation in cancer		Apoptosis - multiple species			cAMP signaling pathway
Nitrogen metabolism		Retrograde endocannabinoid signaling			Calcium signaling pathway
		Dopaminergic synapse			Chemical carcinogenesis - DNA adducts
		cGMP-PKG signaling pathway			Adherens junction
					Regulation of lipolysis in adipocytes
					Thyroid cancer
