# Supplementary material for: Therapeutic potential of five frequently prescribed herbs in obesity-associated Hashimoto’s thyroiditis: insights from efferocytosis regulation
Source: Front Med (Lausanne). 2025 May 19;12:1538867. doi: 10.3389/fmed.2025.1538867 (PMC12127338; doi:10.3389/fmed.2025.1538867)
Supplement: SUPPLEMENTARY TABLE S5 — Active ingredient analysis data. [file Table_5.xlsx]

## Sheet: HMM
efferocytosis gene in HMM	quercetin
ADAM10	ALOX5
ALOX5	ALOX15
ALOX15	ARG1
ARG1	AXL
AXL	CASP3
CASP3	HIF1A
CASP7	IL10
MAPK14	ODC1
HIF1A	PPARD
IL10	PPARG
ODC1	MAPK1
PPARD	PTGS2
PPARG	PTK2
MAPK1	RXRA
MAPK3	TGFB1
MAP2K1
PTGER2
PTGS2
PTK2
PTPN6
PTPN11
RXRA
ADAM17
TGFB1
NR1H2
NR1H3
MERTK
SIRT1

## Sheet: RB
efferocytosis gene in RB	quercetin
ADAM10	ALOX5
ALOX5	ALOX15
ALOX15	ARG1
ARG1	AXL
AXL	CASP3
CASP3	HIF1A
CASP7	IL10
MAPK14	ODC1
HIF1A	PPARD
IL10	PPARG
ODC1	MAPK1
PPARD	PTGS2
PPARG	PTK2
MAPK1	RXRA
MAPK3	TGFB1
MAP2K1
PTGER2
PTGS2
PTK2
PTPN6
PTPN11
RXRA
ADAM17
TGFB1
NR1H2
NR1H3
MERTK
SIRT1

## Sheet: PV
efferocytosis gene in PV	quercetin
ALOX5	ALOX5
ALOX15	ALOX15
ARG1	ARG1
AXL	AXL
CASP3	CASP3
CASP7	HIF1A
CD36	IL10
HIF1A	ODC1
IL10	PPARD
ODC1	PPARG
PPARD	MAPK1
PPARG	PTGS2
MAPK1	PTK2
MAPK3	RXRA
PTGER2	TGFB1
PTGS2
PTK2
PTPN6
PTPN11
RXRA
TGFB1
NR1H2
NR1H3

## Sheet: FTB
efferocytosis gene in FTB	quercetin
ALOX5	CASP3
CASP3	PPARD
MAPK14	PPARG
JAK2	PTGER2
PPARD	PTGS2
PPARG	PTPN6
MAPK1	TGFB1
PTGER2	NR1H2
PTGS2	NR1H3
PTPN6	JUN
RXRA	NOS2
ADAM17
TGFB1
NR1H2
NR1H3
SIRT1
JAK1
JUN
NOS2
PRKCB

## Sheet: ASR
efferocytosis gene in ASR	beta-sitosterol	sitosterol
CASP3	CASP3	PPARD
PPARD	PPARD	PPARG
PPARG	PPARG	PTGER2
PTGER2	PTGER2	PTGS2
PTGS2	PTGS2	PTPN6
PTPN6	PTPN6	RXRA
RXRA	TGFB1	NR1H2
TGFB1	NR1H2	NR1H3
NR1H2	NR1H3	PPARA
NR1H3	PTPN1	PTPN1
PPARA
PTPN1
