# Supplementary material for: Therapeutic potential of five frequently prescribed herbs in obesity-associated Hashimoto’s thyroiditis: insights from efferocytosis regulation
Source: Front Med (Lausanne). 2025 May 19;12:1538867. doi: 10.3389/fmed.2025.1538867 (PMC12127338; doi:10.3389/fmed.2025.1538867)
Supplement: Supplementary file 6 [file Table_6.xlsx]

## Sheet: Sheet1
	BP	MF	CC
5 herbs	response to hormone	transcription factor binding	receptor complex
	response to xenobiotic stimulus	protein domain specific binding	organelle outer membrane
	regulation of body fluid levels	neurotransmitter receptor activity
HMM, RB, PV	positive regulation of programmed cell death	oxidoreductase activity
and ASR
HMM, RB, PV		phosphatase binding
and FTB
HMM, RB	response to oxidative stress
and PV
