# Supplementary material for: Therapeutic potential of five frequently prescribed herbs in obesity-associated Hashimoto’s thyroiditis: insights from efferocytosis regulation
Source: Front Med (Lausanne). 2025 May 19;12:1538867. doi: 10.3389/fmed.2025.1538867 (PMC12127338; doi:10.3389/fmed.2025.1538867)
Supplement: Supplementary file 7 [file Table_7.xlsx]

## Sheet: Sheet1
Herb	ID	GeneRatio	Description
RB	hsa04215	0.34375	Apoptosis - multiple species
HMM	hsa04657	0.315789	IL-17 signaling pathway
HMM	hsa00140	0.306452	Steroid hormone biosynthesis
HMM	hsa04115	0.28	p53 signaling pathway
FTB	hsa04215	0.25	Apoptosis - multiple species
RB	hsa04218	0.229299	Cellular senescence
HMM	hsa04914	0.225225	Progesterone-mediated oocyte maturation
RB	hsa04913	0.215686	Ovarian steroidogenesis
RB	hsa00140	0.209677	Steroid hormone biosynthesis
PV	hsa00140	0.209677	Steroid hormone biosynthesis
PV	hsa05417	0.208333	Lipid and atherosclerosis
RB	hsa04064	0.2	NF-kappa B signaling pathway
HMM	hsa04064	0.190476	NF-kappa B signaling pathway
PV	hsa04923	0.186441	Regulation of lipolysis in adipocytes
RB	hsa05323	0.180851	Rheumatoid arthritis
HMM	hsa04148	0.179487	Efferocytosis
RB	hsa04148	0.179487	Efferocytosis
HMM	hsa04630	0.166667	JAK-STAT signaling pathway
PV	hsa04148	0.147436	Efferocytosis
FTB	hsa04659	0.138889	Th17 cell differentiation
