# Supplementary material for: Therapeutic potential of five frequently prescribed herbs in obesity-associated Hashimoto’s thyroiditis: insights from efferocytosis regulation
Source: Front Med (Lausanne). 2025 May 19;12:1538867. doi: 10.3389/fmed.2025.1538867 (PMC12127338; doi:10.3389/fmed.2025.1538867)
Supplement: Supplementary file 8 [file Table_8.xlsx]

## Sheet: Sheet1
protein	PDBID	binding energy
CASP3	5IBP	7.2
PPARG	9F7W	7.6
HIF1A	2ILM	8
MAPK3	4QTB	7.7
JUN	6Y3V	6.4
PTGS2	5F19	8.7
TGFB1	4KV5	7.4
IL10	1INR	6.6
CD36	5LGD	8.5
SIRT1	8ANB	9.2
JAK2	3UGC	7.9
MAPK1	5WP1	7.5
PPARA	6KAX	8.2
MAPK14	3LFF	8.3
PTPN11	3ZM0	7.4
MERTK	7AB0	6.5
AXL	4RA0	7.4
