# Supplementary material for: Therapeutic potential of five frequently prescribed herbs in obesity-associated Hashimoto’s thyroiditis: insights from efferocytosis regulation
Source: Front Med (Lausanne). 2025 May 19;12:1538867. doi: 10.3389/fmed.2025.1538867 (PMC12127338; doi:10.3389/fmed.2025.1538867)
Supplement: Supplementary file 9 [file Table_9.xlsx]

## Sheet: Sheet1
Abbreviation	Full name
HT	Hashimoto's thyroiditis
TCM	traditional Chinese medicine
AITDs	autoimmune thyroid diseases
HMM	Hedysarum Multijugum Maxim
RB	Radix Bupleuri
PV	Prunella vulgaris
FTB	Fritillariae thunbrigii Bulbus
ASR	Angelicae Simensis Radix
TCMSP	Traditional Chinese Medicine Systems Pharmacology
BP	Biological Process
MF	Molecular Function
CC	Cellular Component
